# Supplementary material for: Structural insights into proteolytic activation of the human Dispatched1 transporter for Hedgehog morphogen release
Source: Nat Commun. 2021 Nov 29;12:6966. doi: 10.1038/s41467-021-27257-w (PMC8630017; doi:10.1038/s41467-021-27257-w)
Supplement: Supplementary file 3 — Source Data [file 41467_2021_27257_MOESM3_ESM.zip]

Archive with 3 entries (2 files):
- Source Data/
- Source Data/Numerical Source Data.xlsx
- Source Data/Graphic Source Data.pdf
