# Supplementary material for: Structural insights into proteolytic activation of the human Dispatched1 transporter for Hedgehog morphogen release
Source: Nat Commun. 2021 Nov 29;12:6966. doi: 10.1038/s41467-021-27257-w (PMC8630017; doi:10.1038/s41467-021-27257-w)
Supplement: Supplementary file 3 — Source Data [file 41467_2021_27257_MOESM3_ESM.zip › Source Data/Numerical Source Data.xlsx]

## Sheet: Fig. 1e
	Fig. 1e
					time (min)
					2	6	10	14	18	22
	Release Factor	Disp	3C	Experiment	Shh(NL) release (luminescence AU)
	BSA	none	-	1	194103	273673	315147	348061	383823	412984
		WT	-	1	94080	151328	172049	184020	203379	236754
		3C	-	1	102449	183090	207695	208294	268870	286316
		none	+	1	140234	258292	348762	383496	466279	480162
		WT	+	1	73712	125398	162736	193783	213393	247046
		3C	+	1	100584	142685	224822	233638	308260	343553
	SCUBE2	none	-	1	250290	402288	439010	580527	621699	713145
		WT	-	1	306506	579894	1079581	1223685	1435442	1848062
		3C	-	1	155146	414058	552944	726240	765219	943008
		none	+	1	148284	313323	397953	470098	548382	672714
		WT	+	1	319798	892534	1184945	1459620	1609901	1973799		Shh(NL) release rate (AU * min-1)
		3C	+	1	187058	476985	659858	765476	1092607	1312768		best fit	STD error
	background-subtracted (SCUBE2 - BSA)	none	-	1	56187	128615	123863	232466	237876	300162		11830	1486
		WT	-	1	212426	428566	907532	1.03967e+06	1.23206e+06	1.61131e+06		68122	5284
		3C	-	1	52697	230968	345249	517946	496349	656692		28492	3315
		none	+	1	8050	55031.1	49191.1	86601.7	82102.7	192553		7437	1884
		WT	+	1	246086	767136	1.02221e+06	1.26584e+06	1.39651e+06	1.72675e+06		68108	6702
		3C	+	1	86474	334300	435036	531838	784346	969215		41862	3093

## Sheet: Fig. 4e
	Fig. 4e
			Experiment (Media)				Experiment (Cell Lysate)						Experiment (Media)
			1	2	3		1	2	3				1	2	3
	Release Factor	Shh Variant	Shh(NL) released (luminescence AU)				Shh(NL) expression (luminescence AU)				Release Factor	Shh Variant	normalized Shh(NL) released (luminescence AU * Shh-1)
	Scube2 ty97	WT	67021	63743	65504.5		5.53639e+06	6347960	6.20154e+06		Scube2 ty97	WT	0.0121055	0.0100415	0.0105626
		P26A	54512	56499.5	57512.5		5.81324e+06	5.71583e+06	5989690			P26A	0.00937721	0.00988474	0.00960192
		N50A	132254	125066	127361		9.62674e+06	9575000	9.36179e+06			N50A	0.0137382	0.0130618	0.0136043
		L56A	136130	139474	120444		8.90936e+06	9112670	9904460			L56A	0.0152794	0.0153056	0.0121606
		V51E/L56K	29753	28196	28640		3.8298e+06	3.85275e+06	4032810			V51E/L56K	0.00776881	0.00731842	0.00710175
		R61A	108514	111995	114429		8.87886e+06	9.05032e+06	9.61191e+06			R61A	0.0122216	0.0123747	0.0119049
		E71A	151986	148474	143972		10826280	1.18487e+07	1.26093e+07			E71A	0.0140386	0.0125308	0.011418
		K74A	97535	90610	97367		8.4335e+06	8.61157e+06	8.87656e+06			K74A	0.0115652	0.0105219	0.010969
		K74A/Y80A	65834.5	67847	65805		7.59602e+06	7.21382e+06	7558560			K74A/Y80A	0.00866698	0.00940514	0.00870602
		N81A	10822	10812	10589		1.38374e+06	1434430	1.69566e+06			N81A	0.00782085	0.00753749	0.00624477
		Q100A	61531.5	62592.5	51853.5		6.57505e+06	6.84923e+06	7.19144e+06			Q100A	0.00935834	0.00913861	0.00721044
		Q100H	72232	77156.5	67689		5515460	6.03186e+06	5.93611e+06			Q100H	0.0130963	0.0127915	0.0114029
	Scube2 WT	WT	305616	302808	303910		7.3795e+06	7.59664e+06	8.44052e+06		Scube2 WT	WT	0.0414143	0.0398607	0.0360061
		P26A	375810	380273	385736		7214250	7.66982e+06	8050970			P26A	0.0520928	0.0495804	0.0479117
		N50A	297368	259200	282830		1.13272e+07	1.2419e+07	1.17712e+07			N50A	0.0262527	0.0208713	0.0240272
		L56A	244984	262780	257697		1.07697e+07	1.16606e+07	1.27314e+07			L56A	0.0227474	0.0225358	0.0202411
		V51E/L56K	40247.5	40279.5	41537		3.31553e+06	4.00211e+06	3.58251e+06			V51E/L56K	0.0121391	0.0100646	0.0115944
		R61A	241401	260252	252747		6.95313e+06	6.89813e+06	7239050			R61A	0.0347183	0.0377279	0.0349144
		E71A	332684	325980	329120		14465050	12748950	1.19925e+07			E71A	0.0229992	0.0255691	0.027444
		K74A	261470	246261	243046		10766210	10868410	1.05015e+07			K74A	0.0242862	0.0226584	0.023144
		K74A/Y80A	46755.5	41012.5	44226.5		3.40005e+06	3.64419e+06	3.98285e+06			K74A/Y80A	0.0137514	0.0112542	0.0111042
		N81A	37545	37765.5	39509		3.60081e+06	4.52853e+06	4.24181e+06			N81A	0.0104268	0.00833947	0.00931418
		Q100A	186210	183814	170018		5416850	6030510	5.92566e+06			Q100A	0.034376	0.0304808	0.0286919
		Q100H	188237	200739	188314		6.46953e+06	6149810	6.95213e+06			Q100H	0.0290959	0.0326415	0.0270873		Release Factor	Shh Variant	raw mean	raw SEM	normalized mean	normalized SEM	mean difference	adjusted p-value for ANOVA comparison to WT
											background-subtracted (WT - ty97)	WT	0.0293087	0.0298192	0.0254435		background-subtracted (WT - ty97)	WT	0.0281905	0.00138138	100	4.90017	N/A	N/A
												P26A	0.0427156	0.0396957	0.0383098			P26A	0.0402404	0.00130067	142.744	4.61385	-42.7445	0.0001
												N50A	0.0125144	0.0078095	0.0104229			N50A	0.0102489	0.00136098	36.356	4.82778	63.644	0.0001
												L56A	0.00746806	0.00723022	0.00808046			L56A	0.00759291	0.000253258	26.9343	0.89838	73.0657	0.0001
												V51E/L56K	0.00437027	0.00274616	0.00449265			V51E/L56K	0.00386969	0.000562876	13.7269	1.99669	86.2731	0.0001
												R61A	0.0224967	0.0253532	0.0230095			R61A	0.0236198	0.000879233	83.7865	3.1189	16.2135	0.0658
												E71A	0.00896054	0.0130383	0.016026			E71A	0.012675	0.00204769	44.9618	7.26377	55.0382	0.0001
												K74A	0.012721	0.0121365	0.012175			K74A	0.0123442	0.000188729	43.7885	0.669479	56.2115	0.0001
												K74A/Y80A	0.00508445	0.00184909	0.00239822			K74A/Y80A	0.00311059	0.000999582	11.0342	3.54581	88.9658	0.0001
												N81A	0.00260598	0.000801979	0.00306941			N81A	0.00215912	0.000691634	7.65905	2.45343	92.341	0.0001
												Q100A	0.0250176	0.0213421	0.0214815			Q100A	0.0226138	0.00120262	80.2177	4.26603	19.7823	0.0164
												Q100H	0.0159996	0.01985	0.0156843			Q100H	0.017178	0.0013391	60.9354	4.7502	39.0646	0.0001

## Sheet: Supplementary Fig. 1d
	Supplementary Fig. 1d
			Experiment (Media)				Experiment (Cell Lysate)						Experiment (Media)
			1	2	3		1	2	3				1	2	3
	Release Factor	Disp1	Shh(NL) released (luminescence AU)				Shh(NL) expression (luminescence AU)				Release Factor	Disp1	normalized Shh(NL) released (luminescence AU * Shh-1)
	Scube2 ty97	mock	2931960	3053672	3095137		80591200	83388050	80954450		Scube2 ty97	mock	0.0363806	0.03662	0.0382331
		WT	3156302	3335868	3061647		82938660	75903860	8.06357e+07			WT	0.0380559	0.0439486	0.0379689
		NNN	4187865	3892877	4009215		89238190	90021880	94744610			NNN	0.0469291	0.0432437	0.042316
		3C	3168954	3217018	3275230		72967200	66704160	71117780			3C	0.0434298	0.0482281	0.0460536
	Scube2 WT	mock	3407428	3300287	3408245		76308190	78181140	78751530		Scube2 WT	mock	0.0446535	0.0422133	0.0432785
		WT	4843257	4633704	4821776		74029030	76823420	79346230			WT	0.0654238	0.0603163	0.0607688
		NNN	4092726	3858277	4046125		90214720	90663380	94851800			NNN	0.0453665	0.0425561	0.0426573
		3C	4688108	4749864	4848672		77026120	7.8224e+07	81289390			3C	0.0608639	0.0607213	0.059647		Release Factor	Shh Variant	raw mean	raw SEM	normalized mean	normalized SEM	mean difference	adjusted p-value for ANOVA comparison to WT
											background-subtracted (WT - ty97)	mock	0.00827286	0.00559332	0.00504539		background-subtracted (WT - ty97)	mock	0.00630386	0.000997125	0	10.881	N/A	N/A
												WT	0.0273679	0.0163677	0.0227999			WT	0.0221785	0.00319065	100	34.8111	-100	0.0008
												NNN	-0.00156257	-0.000687607	0.000341313			NNN	-0.000636288	0.000550202	-43.7184	6.00339	43.7184	0.0703
												3C	0.017434	0.0124931	0.0135934			3C	0.0145069	0.00149765	51.6737	16.3409	-51.6737	0.0345

## Sheet: Supplementary Fig. 9d
	Supplementary Fig. 9d
				time (min)
				1	5	9	13	17
	Release Factor	Shh Variant	Experiment	normalized Shh(NL) release (luminescence AU * Shh-1)
	BSA	WT	1	0.00458674	0.00866192	0.0158733	0.012492	0.0198388
		P26A	1	0.00478691	0.0104792	0.0111351	0.0140052	0.0159632
		N50A	1	0.00326786	0.00671311	0.0217589	0.0117808	0.020831
		R61A	1	0.00287185	0.00819785	0.00759417	0.00867938	0.0100168
		K74A	1	0.0031323	0.0070296	0.00786798	0.00871689	0.0128983
		Q100H	1	0.00240365	0.00502224	0.00625116	0.0112682	0.00884544
	SCUBE2	WT	1	0.011516	0.0283246	0.0418281	0.0841889	0.0933578
		P26A	1	0.0465946	0.0416435	0.0608181	0.090444	0.118242
		N50A	1	0.00959144	0.0357562	0.0459342	0.0535031	0.068988
		R61A	1	0.0132576	0.0325156	0.0432206	0.0699291	0.0830639
		K74A	1	0.01235	0.0439376	0.0371728	0.0510892	0.0741748		normalized Shh(NL) release rate (AU * Shh-1 * min-1)				normalized Shh(NL) release rate (% WT)
		Q100H	1	0.0119529	0.0330793	0.0483683	0.0576644	0.0769389		best fit	STD error	adjusted p-value for ANCOVA comparison to WT		best fit	STD error
	background-subtracted (SCUBE2 - BSA)	WT	1	0.00692928	0.0196626	0.0259548	0.071697	0.0735191		0.00463	0.0009147	N/A		100	19.7559
		P26A	1	0.0418077	0.0311643	0.049683	0.0764388	0.102278		0.004155	0.001084	0.8078		89.7408	23.4125
		N50A	1	0.00632358	0.0290431	0.0241753	0.0417223	0.0481569		0.002409	0.0005285	0.0015		52.0302	11.4147
		R61A	1	0.0103857	0.0243178	0.0356264	0.0612497	0.0730471		0.004056	0.0003187	0.681		87.6026	6.88337
		K74A	1	0.00921771	0.036908	0.0293048	0.0423723	0.0612765		0.002739	0.0007095	0.0061		59.1577	15.324
		Q100H	1	0.00954926	0.028057	0.0421171	0.0463962	0.0680934		0.003386	0.0003644	0.0875		73.1317	7.87041
	Release Factor	Shh Variant	Experiment	normalized Shh(NL) release (luminescence AU * Shh-1)
	BSA	WT	2	0.000143867	0.00477106	0.00545411	0.00640988	0.00716211
		L56A	2	0.00010967	0.00583363	0.00374978	0.00501143	0.00586928
		E71A	2	4.60784e-05	0.00456873	0.00396506	0.00338109	0.00437311
		Q100A	2	4.89826e-05	0.0140446	0.0131635	0.0144252	0.0186397
	SCUBE2	WT	2	0.000523224	0.00749672	0.0281711	0.0298659	0.0415476
		L56A	2	4.09235e-05	0.00711874	0.00954394	0.0168026	0.0265684
		E71A	2	0.000114572	0.00785276	0.016113	0.017418	0.0260207		normalized Shh(NL) release rate (AU * Shh-1 * min-1)				normalized Shh(NL) release rate (% WT)
		Q100A	2	0.00054544	0.018366	0.0232271	0.0324531	0.0466746		best fit	STD error	adjusted p-value for ANCOVA comparison to WT		best fit	STD error
	background-subtracted (SCUBE2 - BSA)	WT	2	0.000379357	0.00272567	0.022717	0.023456	0.0343855		0.002219	0.0003784	N/A		100	17.0527
		L56A	2	-6.87468e-05	0.00128511	0.00579416	0.0117912	0.0206991		0.001301	0.0002032	0.0005		58.63	9.15728
		E71A	2	6.84931e-05	0.00328403	0.012148	0.0140369	0.0216476		0.001348	0.0001399	0.0008		60.7481	6.30464
		Q100A	2	0.000496457	0.00432135	0.0100636	0.0180279	0.0280349		0.00172	0.0001779	0.0335		77.5124	8.01712

## Sheet: Supplementary Fig. 10b,c
	Supplementary Fig. 10b,c
	Signal Measured:			surface (unpermeabilized)														total (permeabilized)
	Shh(NL):			none	WT	P26A	N50A	L56A	V51E/L56K	R61A	E71A	K74A	K74A/Y80A	N81A	Q100A	Q100H		none	WT	P26A	N50A	L56A	V51E/L56K	R61A	E71A	K74A	K74A/Y80A	N81A	Q100A	Q100H
	ROI Average Intensity (AU)	1		0	138.586	50.599	45.305	187.995	106.607	173.732	150.693	76.846	58.521	39.891	48.378	39.518		0.75	88.591	126.904	155.872	105.365	125.536	123.612	193.766	196.401	185.073	127.518	141.203	114.81
		2		0	187.963	181.469	88.464	179.706	133.727	99.201	161.224	46.177	86.294	34.411	63.549	154.148		2.448	108.919	176.19	162.104	149.263	116.172	115.458	203.609	150.724	122.404	141.789	139.612	205.099
		3		0	111.224	85.094	100.013	196.169	83.352	75.445	118.385	74.669	67.966	48.771	130.674	46.961		2.56	123.583	156.042	164.505	190.242	98.708	108.25	151.396	94.068	194.753	131.484	173.911	195.023
		4		0	77.052	81.812	84.492	183.656	99.086	141.201	160.763	68.797	76.422	51.005	152.826	44.677		0.042	112.026	105.188	175.906	80.049	114.536	171.424	93.352	83.003	120.805	228.62	130.716	171
		5		0	105.992	84.849	74.625	96.154	59.016	109.143	90.922	123.56	106.18	24.021	72.034	70.688		0	164.792	72.318	197.065	153.565	170.039	181.74	191.859	221.503	99.01	107.516	88.706	139.346
		6		0	120.023	108.229	159.576	116.299	32.583	116.883	77.49	86.003	162.562	31.911	134.047	73.224		0	116.305	114.516	98.706	102.82	154.602	126.659	145.49	144.719	110.969	178.516	203.385	78.714
		7		0	81.432	89.294	93.453	96.849	43.536	108.693	98.26	122.513	185.682	19.755	63.888	168.966		0	98.362	92.763	107.404	122.586	160.654	128.096	56.339	42.117	147.318	216.32	129.068	167.508
		8		0	116.354	69.021	56.88	135.784	73.719	73.216	64.151	103.943	60.487	35.74	142.721	98.034		0	68.414	64.477	103.784	153.151	130.245	202.948	131.383	102.685	79.867	83.297	119.464	153.172
		9		0	133.518	112.156	77.615	214.065	78.336	59.245	154.159	191.473	98.401	46.763	48.321	151.695		0	127.664	74.435	175.948	149.482	109.419	173.742	172.576	128.966	143.555	69.523	96.727	229.898
		10		0	165.065	116.661	39.677	128.456	119.875	129.961	48.578	113.458	88.438	46.299	86.43	134.479		0	53.604	58.922	39.43	71.828	105.516	216.727	134.404	114.391	170.466	116.891	159.818	213.698
		11		0	142.232	107.898	171.682	46.513	161.135	191.333	45.466	135.026	85.771	17.414	75.625	63.38		0.083	129.091	72.594	197.951	90.82	85.977	215.99	83.469	83.648	92.922	206.466	94.052	99.682
		12		0	64.922	94.021	50.734	57.909	83.547	138.331	81.714	117.617	71.539	40.086	63.25	131.904		0	223.745	50.104	79.531	97.021	127.875	218.781	57.128	68.06	140.794	199.362	191.388	103.01
		13		0	113.331	52.966	28.521	33.794	53.466	147.844	68.87	44.982	62.411	55.479	132.68	45.526		0	220.576	64.982	85.672	87.211	195.495	237.737	69.185	109.06	182.914	147.031	100.971	162.271
		14		0	120.154	43.688	56.922	51.208	47.01	122.461	87.396	81.612	64.109	44.531	38.177	66.544		0	154.208	165.721	52.734	136.997	148.716	123.69	121.685	76.234	104.221	109.938	86.419	120.648
		15		0	152.99	43.229	79.711	94.617	62.779	109.242	49.977	129.297	52.734	29.263	71.542	62.047		0.083	167.016	139.875	61.612	64.201	212.401	143.898	43.919	92.477	117.029	96.938	168.354	78.073
		16		0	76.734	49.273	70.948	119.703	82.153	162.664	25.385	121.831	49.052	18.034	50.393	102.906		0	179.094	139.477	84.122	78.112	185.797	154.104	129.997	80.982	95.375	207.755	208.164	97.984
		17		0	134.38	58.292	139.586	84.125	99.508	133.276	52.768	43.982	61.008	21.773	76.833	76.784		0	155.961	150.148	82.497	58.466	119.034	172.01	130.609	121.685	94.195	210.807	115.154	52.674
		18		0	87.44	88.352	68.872	70.089	63.211	100.617	120.76	64.043	27.336	34.513	71.581	169.005		0	108.052	119.729	59.284	60.924	220.401	235.443	71.966	173.794	146.576	145.773	111.031	105.969
		19		0	155.331	79.755	83.552	56.607	61.042	157.562	81.331	56.819	45.026	18.25	64.685	56.404		0	169.216	107.451	78.656	79.169	74.76	195.195	172.771	110.966	133.195	102.406	160.581	146.841
		20		0.003	153.102	103.326	68.305	173.831	132.346	62.276	55.151	57.583	52.438	50.432	75.094	70.958		0	70.102	154.523	149.31	78.904	74.469	149.503	48.776	241.164	85.638	150.477	102.492	126.182
		21		0	123.536	58.427	28.555	113.411	99.674	102.013	62.438	92.445	121.427	27.492	60.167	86.138		0.057	85.708	95.966	151.065	137.247	126.893	158.286	107.339	114.674	116.435	70.401	200.706	81.297
		22		0	90.354	61.818	82.328	79.021	46.135	208.43	65.826	91.376	85.63	29.419	26.716	104.474		0	55.089	119.13	117.451	33.807	110.953	161.69	47.388	78.419	120.367	68.341	167.37	116.125
		23		0	72.792	53.344	127.362	91.016	87.083	150.227	43.289	59.161	147.747	49.417	15.341	64.922		0	151.758	106.323	115.096	72.917	115.695	161.107	51.482	97.99	206.219	48.419	178.878	79.977
		24		0	115.81	59.477	150.31	70.07	58.096	64.214	82.745	51.503	47.424	23.789	78.125	68.815		0	92.935	79.753	150.419	78.146	98.12	144.112	91.346	92.979	170.612	50.089	154.542	90.911
		25		0	59.964	89.862	77.94	120.104	68.755	75.893	57.565	57.969	95.964	33.969	75.193	41.706		0	77.516	74.656	95.289	124.854	68.164	170.385	109.406	64.792	88.466	55.628	170.372	56.969
		26		0	80.776	76.385	67.547	110.479	44.156	52.487	68.133	96.984	47.935	25.51	52.138	64.104		0	85.846	110.651	74.651	122.146	125.297	205.409	180.044	83.047	156.654	87.953	133.664	108.547
		27		0	73.815	57.318	112.875	63.307	40.034	79.729	51.357	75.31	50.419	171.034	48.771	54.682		0	57.133	72.503	163.854	67.964	114.055	158.69	108.268	80.544	72.831	95.203	91.635	81.143
		28		0	39.794	41.633	170.933	85.531	77.018	174.154	33.404	138.753	50.505	30.643	77.115	182.365		0	117.469	52.862	130.128	166.701	78.396	163.844	105.75	148.849	51.901	75.039	163.927	73.969
		29		0	81.003	24.398	97.407	83.391	45.534	155.917	35.216	118.146	46.125	34.906	74.75	58.62		0	197.961	81.099	142.922	54.883	122.333	209.633	100.346	157.661	85.914	119.536	110.492	109.156
		30		0	89.648	32.203	129.73	64.982	47.208	48.349	60.477	79.917	113.32	31.448	91.789	80.005		0	93.391	48.073	123.164	80.445	120.703	153.883	144.93	189.945	131.365	58.565	197.188	159.911
		31		0	75.596	121.26	99.628	49.083	49.862	79.299	135.503	111.339	60.841	38.531	61.091	213.312		0	80.292	77.932	63.729	113.792	75.073	125.414	117.76	138.732	53.135	45.927	102.779	176.81
		32		0	93.271	153.638	44.091	90.625	127.612	90.195	141.13	160.646	47.057	38.44	50.411	153.292		0	113.12	85.997	116.536	174.76	75.747	205.32	124.312	85.477	55.206	89.568	148.557	114.307
		33		0	93.622	214.935	44.672	183.586	90.786	102.56	117.37	132.654	49.318	12.763	66.924	112.458		0	52.385	100.971	155.701	184.576	67.409	178.005	75.255	97.505	69.055	72.052	142.738	159.471
		34		0	32.266	72.135	228.732	109.885	111.365	63.615	34.674	79.255	49.362	64.318	76.779	65.307		0	131.781	66.612	147.919	145.872	177.039	147.126	127.01	111.688	66.651	90.794	177.872	212.214
		35		0	32.427	108.221	102.164	47.266	146.422	131.701	38.385	118.878	50.693	31.018	34.378	43.576		0	128.641	71.875	116.435	123.299	79.292	161.042	104.307	152.312	53.318	101.823	173.706	80.919
		36		0	73.12	113.51	62.685	50.792	53.508	86.562	52.294	39.852	33.487	45.656	70.156	143.971		0	94.914	51.919	216.805	124.776	131.492	91.661	90.352	58.562	141.021	120.565	205.289	101.51
		37		0	35.268	57.312	66.081	194.922	57.057	124.247	74.357	48.432	33.966	38.385	28.469	101.648		0	151.411	67.547	53.922	127.93	125.273	192.177	102.115	168.484	72.94	154.354	161.211	142.911
		38		0	77.102	47.076	46.669	62.768	59.63	105.875	112.862	66.974	42.044	20.266	34.802	103.102		0	199.177	69.872	82.883	114.24	143.888	64.099	114.885	188.266	120.625	137.612	91.331	177.466
		39		0	50.255	84.844	31.333	64.693	76.198	160.846	107.031	49.471	112.372	53.862	55.482	66.211		0	87.729	121.167	113.255	173.56	107.919	69.135	191.88	202.901	106.758	90.888	150.698	171.974
		40		0	132.406	55.521	169.24	97.219	123.171	86.115	74.078	68.227	166.091	33.75	25.557	21.263		0	81.372	134.724	83.419	97.438	198.406	103.799	184.237	83.706	127.294	109.88	116.536	198.164
	Signal Measured:			surface (unpermeabilized)														total (permeabilized)
	Shh(NL):			none	WT	P26A	N50A	L56A	V51E/L56K	R61A	E71A	K74A	K74A/Y80A	N81A	Q100A	Q100H		none	WT	P26A	N50A	L56A	V51E/L56K	R61A	E71A	K74A	K74A/Y80A	N81A	Q100A	Q100H
		AVERAGE		7.5e-05	99.0162	82.0825	89.4804	103.892	79.6334	113.869	81.0394	89.9381	75.3526	38.574	69.172	91.4455		0.150575	119.374	97.3998	118.168	110.738	124.812	160.496	117.052	120.829	115.846	118.027	144.018	131.384
		STD		0.000474342	38.4307	39.1456	46.0645	49.9253	32.6674	40.4748	38.4167	35.989	38.4972	24.5946	32.0294	46.1975		0.559777	46.0331	35.1046	45.0457	39.8496	40.505	42.4856	45.1889	48.1455	41.068	50.9181	37.1712	47.5179
		SEM		7.5e-05	6.07643	6.18947	7.28343	7.89388	5.16517	6.39963	6.07421	5.69037	6.08695	3.88875	5.06429	7.30447	#DIV/0!	0.0885086	7.27847	5.55053	7.12235	6.30078	6.40441	6.71756	7.145	7.61248	6.49342	8.05086	5.87728	7.51324

## Sheet: Supplementary Fig. 12a
	Supplementary Fig. 12a
	receptor:	Smo		Cdon		Disp1		Disp1-NNN		Disp1-3C
	SHH:	-	+	-	+	-	+	-	+	-	+
	number of cells:	355	449	1707	1674	2102	2092	1104	420	2022	1931
		bound Scube2 (% Cdon)
	third quartile	1.01335	0.971235	172.593	194.388	-0.305234	-0.733035	-1.90243	-2.25958	0.0501952	-0.357514
	median	0	-0.294065	100	112.383	-1.75465	-2.37278	-3.58258	-4.03283	-1.4542	-2.0528
	first quartile	-1.09029	-1.53473	44.3895	52.4832	-3.07	-3.66242	-4.84172	-5.41599	-2.85302	-3.44056
		bound Scube2 (AU)
	third quartile	47.1336	46.8634	1148.37	1288.26	38.6707	35.925	28.4195	26.1272	40.9519	38.3351
	median	40.6298	38.7424	682.453	761.931	29.368	25.4007	17.6359	14.7461	31.2964	27.4544
	first quartile	33.632	30.7795	325.532	377.479	20.9257	17.1234	9.55442	5.86861	22.3184	18.5474
		bound Scube2 (AU)
		8.56047	31.68	105.191	1489.43	31.7753	8.40327	18.154	2.35912	30.9046	34.9488
		39.6181	23.1844	1630.45	1492.05	14.0841	22.4372	30.8704	16.2842	21.2252	24.5957
		46.1783	65.8973	942.361	1464.86	42.3709	11.5805	43.2783	4.34314	15.371	19.4417
		32.2663	43.7323	989.812	2072.85	33.6709	6.62979	8.25482	17.5706	112.931	12.853
		42.755	62.1058	337.495	1573.97	7.9793	36.468	1.42706	25.3256	42.7171	7.24773
		31.946	37.9049	1760.57	1841.09	41.872	41.6013	75.8596	9.72241	39.1725	15.3886
		60.4795	49.3611	18.6154	1233.3	22.8011	16.6695	2.73529	-1.43064	14.9046	33.9689
		43.547	34.8814	218.086	471.947	17.2352	54.0657	12.3536	-8.2255	22.8382	38.4079
		49.6833	38.8142	381.463	1040.64	21.273	8.54078	41.5761	29.0592	27.2958	47.478
		28.2586	33.6098	1055.34	378.816	37.5227	26.6201	5.20103	30.9716	11.5196	37.8121
		23.3146	27.589	1122.01	1024.15	33.0968	372.171	36.9117	12.0757	29.4136	17.2477
		45.2325	46.7709	451.648	640.77	23.5215	2.83819	17.4892	44.8272	27.9817	14.6646
		39.0009	44.7692	707.346	16.7095	29.1044	25.2158	9.7536	2.85191	33.2495	39.7994
		34.3931	81.3127	1180.38	923.027	28.5122	17.1788	9.06344	14.3422	644.61	26.5907
		56.1175	25.7219	945.194	898.715	22.7531	43.9542	24.2251	18.0115	18.5715	5.37307
		43.7051	24.0707	729.165	18.8712	18.61	16.5733	4.11849	-0.0686813	34.4825	16.7585
		28.9496	56.6254	634.702	537.693	33.2236	28.0095	25.7055	20.8717	69.9336	32.4402
		45.6741	15.8407	476.496	1225.89	30.8583	25.8296	15.104	1.09142	33.4027	3255.57
		41.9313	49.3491	350.752	1657.18	14.7758	25.8483	29.3869	13.9264	280.931	17.3487
		27.2615	29.5144	322.151	8077.44	15.0663	11.4477	9.69049	0.288732	111.949	31.1147
		46.2423	46.3317	752.028	752.874	41.621	20.4957	24.5533	-0.428862	17.4112	27.6203
		50.2305	36.5175	1140.02	697.411	13.2463	45.6656	30.3978	5.38373	40.1443	12.7288
		44.8094	38.0335	1124.68	1676.61	40.2035	30.5642	4.85344	-2.34645	22.5846	9.91181
		32.6714	31.0953	1296.33	913.725	18.955	93.7053	544.288	34.6428	37.5851	25.9099
		32.4918	35.9403	590.403	367.323	21.8517	14.8255	19.9243	-4.5898	17.5266	24.9201
		40.1449	40.9558	183.946	601.952	17.0704	26.4602	17.0813	5.12834	29.5018	49.3832
		45.4112	29.0453	813.245	252.583	41.9667	22.5796	5.86567	17.8068	44.2519	17.2592
		50.9571	43.7142	686.534	1222.83	10.7018	23.1792	3.80711	12.1664	23.1214	49.7754
		54.2619	18.523	274.81	1183.67	21.9907	4.71895	31.7008	6.37733	42.5509	33.8352
		41.719	40.3266	576.148	1113.97	45.1159	22.9077	23.515	21.7459	34.3183	26.9772
		33.0489	32.3202	1574.71	997.647	10.1935	32	6.61825	25.0224	46.0775	32.4919
		51.2407	19.7061	523.914	799.771	20.4947	3.54583	10.5945	14.9683	33.314	47.3137
		38.7405	48.39	1253.13	490.523	42.1358	-5.15892	16.4921	11.7721	16.0061	28.9836
		25.6017	35.9909	1655.05	465.161	25.5202	38.773	5.12791	8.5104	30.6569	18.0932
		23.0412	38.7426	1017.76	1864.26	22.1186	9.26925	41.0054	29.4781	14.1839	21.6006
		30.8878	34.1035	533.368	508.231	30.0579	21.7973	45.6701	4.51934	27.3571	36.4625
		35.0574	42.9012	990.625	1138.39	29.9672	-7.68476	28.3727	29.2164	84.0231	15.6058
		81.7093	37.7117	1909.21	296.504	37.3111	17.3531	1.2011	30.8904	11.1823	3.26121
		30.701	52.6048	1242.63	1017.44	39.1317	28.9775	13.9048	41.2683	48.8674	43.4841
		43.1178	52.7619	289.467	1028.99	34.7064	11.6538	33.9871	2.00358	11.5501	26.2771
		41.0109	46.6265	26.2639	290.12	24.5189	3042.14	-1.47529	1.3527	14.0467	37.3272
		52.0839	51.2889	5149.11	681.651	41.4263	39.3418	9.38005	27.1575	50.4627	13.144
		36.4238	46.5853	799.854	673.583	39.3582	41.6046	28.2956	11.4236	37.6062	12.7454
		31.3217	30.1002	762.349	1578.72	35.103	7.81445	5.73433	26.0165	25.509	29.0107
		31.4308	62.7687	70.8964	36.3761	18.6743	41.5632	14.4585	9.82588	-11.755	36.0752
		40.4796	35.9235	579.548	1358.74	32.0421	21.522	5.80321	26.0417	41.5157	38.441
		47.4382	34.309	588.269	1645.39	44.2831	41.3515	17.1302	5.45588	19.2697	20.5093
		33.363	626.987	645.631	180.271	47.1783	13.7026	17.9752	14.9028	27.2944	33.4129
		53.5714	44.271	1575.89	2103.69	11.5844	12.2621	24.3894	9.43715	16.4991	23.9512
		43.1756	30.3427	214.131	864.397	33.4046	10.8727	45.4345	59.6878	56.7956	22.7737
		45.0784	13.8801	493.079	275.17	54.7946	41.4563	30.7289	3.42076	49.4774	28.5281
		40.1748	39.6983	1020.34	1305.27	22.4192	26.2289	19.0269	28.0888	30.0553	3.48284
		33.8022	40.7175	1340.45	1188.17	26.3464	265.144	16.2944	19.3006	20.2218	15.8222
		38.5289	14.277	1025.56	1032.92	18.3804	-1.07869	25.1558	7.44779	25.4797	38.5555
		4909.52	28.6304	1234.73	1956.52	209.398	32.4465	27.4519	15.85	13.3499	31.6115
		41.4528	48.7862	1969.8	1271.71	17.7004	24.4283	9.00179	10.8387	14.1285	10.725
		29.9913	2525.02	890.04	1724.21	20.0798	35.5671	27.815	5.95843	54.6082	27.8559
		46.0333	34.6109	422.668	880.846	21.0258	52.0293	47.6507	38.8721	39.7332	30.6756
		50.0896	96.3054	1067	284.497	41.017	20.5581	10.3344	27.7358	44.438	29.8583
		21.0628	18.8436	1293.57	36.5781	25.0069	16.4404	27.9434	6.37577	18.2131	29.5848
		33.7268	59.2174	114.35	390.79	17.6089	19.1849	21.8987	15.6174	37.0294	30.8176
		27.4181	36.4206	1606.43	5921.68	13.5633	11.7921	13.7835	28.7254	67.1941	16.7204
		42.288	47.4605	119.13	408.599	13.8379	36.2884	21.7102	23.1608	26.8054	9.35051
		31.3759	10.0604	2585.11	234.464	18.5187	22.7651	0.5	28.1421	25.418	53.4507
		49.0034	46.8608	368.165	1184.83	13.0945	28.0023	40.4684	8.33275	30.8533	8.82705
		57.2005	43.9072	459.046	693.202	36.2169	18.4698	5.89115	28.9038	10.6016	23.6144
		20.8121	186.422	439.531	104.384	32.691	25.9269	9.36993	15.7547	14.1533	34.525
		45.4694	44.2456	776.625	2973.37	44.5751	147.038	14.8062	20.2837	32.8042	33.0417
		35.8122	41.5063	318.564	945.25	13.2552	23.7804	9.94358	-0.276471	27.3333	34.0658
		27.1368	7.88462	661.431	534.706	10.2962	23.5097	23.9581	9.67173	24.3666	36.085
		31.5695	31.0167	397.378	421.63	23.1373	-1.98087	42.4195	24.5428	45.2628	32.0144
		49.1606	33.4835	80.2969	61.1835	15.7506	27.2376	43.3543	-6.13283	45.3149	22.873
		40.3831	40.4272	952.141	863.189	40.9715	18.8118	18.6903	12.6384	40.6199	34.4988
		64.3391	19.3592	314.257	1601.23	50.8103	32.5559	29.8825	3.37901	82.3902	18.1226
		39.854	12.493	146.435	683.707	13.7083	30.3685	45.6714	21.5199	30.5877	18.0758
		54.1129	81.2925	905.077	479.433	43.052	16.1044	11.9517	10.7394	25.7716	64.5637
		41.0339	46.5147	2103.84	71.5264	20.167	29.4878	31.6991	15.7533	33.0314	34.324
		41.3246	32.4956	1054.72	352.812	17.1813	-1.275	200.882	48.4802	15.1073	28.3604
		44.5908	30.5721	47.563	369.341	12.7005	47.6763	11.8999	31.6153	14.5672	16.015
		42.5705	41.5887	330.317	2130.66	39.8466	28.9676	7.67213	5.86998	25.4376	66.3483
		31.0895	46.402	2782.58	106.59	46.8781	23.8808	14.4145	17.2846	34.7301	22.6204
		42.3976	16.1465	38.1433	1214.37	30.9993	15.8449	-0.0152818	4.49585	49.7539	23.8639
		45.0891	46.8634	1323.19	330.448	19.1216	32.2148	15.2137	40.0227	34.4433	27.6934
		43.905	49.9374	837.882	160.083	31.3707	65.1757	48.8066	2.1731	55.5718	22.6106
		44.552	4416.8	491.541	1288.91	41.8424	44.1727	35.1198	35.7983	23.3372	32.9065
		34.9661	48.3635	2545.87	2939.51	32.2864	57.2273	39.0925	45.2248	38.4572	21.787
		45.1253	14.325	367.123	559.126	39.0368	15.4719	20.5075	5.86451	19.7893	51.7183
		42.9893	50.6379	670.124	58.7767	32.892	20.4421	7.61924	15.4122	29.4765	11.7914
		37.6928	35.9178	201.384	783.86	24.3655	71.6148	35.3751	34.2997	16068.6	8.10366
		34.6099	32.6228	1791.53	398.939	34.6543	11.3863	10.859	43.2515	31.7549	34.7908
		38.9561	33.2026	203.806	684.485	37.3429	43.5439	16.0615	4.89784	8.51413	25.1239
		41.4671	43.2155	334.853	1612.52	25.8788	39.6337	8.32255	-6.43495	10514.1	36.7181
		48.9406	32.779	831.148	1781.92	43.4	31.398	110.947	0.42	56.1629	27.3528
		41.5944	33.8986	295.269	613.616	6.14883	17.6874	18.1018	21.3937	17.741	16.1882
		38.2763	19.2873	1137.59	968.94	42.5799	7.24356	128.727	30.0824	20.3759	40.3642
		1318.41	12.905	421.684	1088.83	41.9475	26.4879	25.3954	-5.1254	26.1768	23.7314
		30.3013	17.5554	2078.05	789.525	33.3014	8.0266	21.6499	15.1527	35.2979	13.5076
		37.7128	44.5722	320.074	485.086	0.570806	16.2364	21.2387	16.4235	37.0638	19.4419
		47.3104	36.6092	244.352	41.6493	33.152	28.2682	19.9703	7.83227	54.6279	39.2765
		84.9308	34.3994	1070.84	487.075	32.0523	36.2523	32.2306	41.3914	40.1206	37.5144
		51.8111	21.113	102.416	456.841	25.7673	54.8074	9.36671	24.0358	25.3352	23.8836
		33.7551	37.4138	309.951	191.607	30.0358	14.9643	16.3487	-1.65882	21.9283	36.6143
		30.3703	37.4438	67.118	1372.57	34.8019	34.6481	13.1145	16.5486	65.8463	40.3286
		33.3452	30.5123	793.107	189.056	15.4482	39.4755	60.5072	4.42039	5814.59	17.8931
		67.8432	26.0856	769.186	434.038	41.1918	35.8235	7.60335	1.92144	54.3112	19.359
		49.6743	59.7826	2364.99	1112.06	32.5626	19.2173	11.7467	18.3515	18.4104	22.8399
		58.8686	23.9858	621.925	560.457	21.3175	38.1442	16.4856	5.92757	27.136	50.6185
		1217.81	38.34	970.284	2100.64	22.4961	156.363	8.48395	19.8848	52.5567	32.3982
		39.8878	33.0533	939.628	889.207	43.9157	21.7772	25.774	18.3538	16.1817	26.2618
		108.072	28.3713	144.876	711.646	54.0709	36.7537	-7.03274	38.9484	42.3906	28.2633
		48.4201	42.0211	375.714	1693.89	46.3932	23.6045	6.96135	33.6187	12.3289	39.9931
		49.7291	35.5309	453.717	195.466	14.1819	8.47757	16.8419	35.7858	42.8786	19.1915
		29.3088	38.9219	1850.27	2360.11	40.3941	43.1879	21.1034	30.3078	45.8766	36.1947
		43.3821	32.1321	1476.21	252.548	32.7611	21.5339	52.7972	11.1785	34.1481	18.6761
		38.5941	21.3453	1252.61	380.007	39.0804	29.0759	33.9742	5.28835	8.34123	32.7126
		31.3668	37.3247	145.716	1123.3	21.27	16.7445	36.809	27.7408	-5238.13	35.7993
		28.4697	17.8954	784.014	607.281	29.2354	20.9826	10.1843	5.37938	76.5241	48.5819
		40.4262	38.937	1477.84	2952.22	32.4542	35.8339	1.18684	-0.831742	11.426	50.4024
		38.8408	39.3764	1151.84	114.947	43.296	35.8	25.6948	22.732	42.9467	33.1161
		38.517	54.5963	1273.57	2905.01	41.4051	24.0521	5.14556	6.83607	21.7072	51.8112
		42.2811	41.7554	1563.77	1848.4	31.2335	33.6025	15.6406	15.7462	38.8986	14.9977
		120.387	33.8326	599.357	1366.63	41.5485	25.8143	16.4746	3.45745	3677.42	28.9394
		50.4681	53.0095	1162.11	861.141	15.3723	24.3415	9.01507	25.3952	28.8313	37.865
		49.7427	25.085	727.172	993.58	19.2973	34.057	19.4623	7.88404	19.9986	46.4008
		104.262	26.4085	1212.1	699.514	34.3962	14.0504	0.242202	11.2651	36.1754	35.837
		40.8537	50.8505	561.546	7608.24	152.885	7.05176	34.8259	12.0266	13.2828	15.0451
		32.295	35.7519	120.412	707.938	26.8956	15.9827	28.686	17.9464	15.3974	38.5978
		52.2387	30.7795	553.692	1000.76	27.6421	17.3624	19.623	42.0089	19.4388	34.5512
		40.3929	27.8571	210.59	1162.56	31.7664	14.2599	11.255	3.54295	24.4875	19.1199
		31.4899	30.931	1490.1	763.791	16.8503	34.5706	30.1191	2.8935	28.8874	36.6994
		53.1771	25.6717	604.235	864.293	21.4331	27.7872	9.25629	2.96796	10.0266	14.1054
		36.156	36.4975	755.895	706.003	33.6734	28.8353	18.3421	14.5176	16.7452	24.1354
		40.6298	40.9847	341.514	1231.69	41.9435	15.0886	9.88017	49.7168	58.6801	14.0236
		35.534	25.8597	1463.09	517.896	18.2131	22.6719	7.60116	15.2996	113.038	11.3143
		39.9421	35.3583	657.646	1398.61	40.9318	20.0073	21.8696	9.35788	27.3277	17.2932
		47.3507	34.3367	294.228	1254.59	39.9709	33.4649	-1.89496	12.7205	21.3325	85.8083
		53.5397	40.0334	312.405	302.697	13.7743	12.3303	34.3163	26.0689	61.4586	33.8062
		39.8058	32.926	151.799	872.189	32.2897	20.3412	32.1061	12.987	23.6975	10.1804
		41.309	39.2879	361.02	620.668	39.938	60.2914	14.2145	-7.69703	40.4158	38.7337
		44.3156	25.911	1.77994	855.602	43.2075	18.4432	12.4886	12.6085	39.0983	1.92644
		38.8302	40.5229	202.771	359.319	50.6478	38.3854	14.7963	11.0878	38.8574	39.5405
		45.5254	18.5739	653.326	113.838	27.741	16.4436	1.82108	46.8612	42.9039	39.6297
		41.356	22.8117	146.446	689.084	2365.1	36.0772	12.4051	24.0476	20.9192	27.0658
		30.2355	57.2571	1350.29	893.357	29.035	8.53174	5.42073	6.66865	28.3383	22.6594
		47.4497	29.246	1291.04	756.497	38.5814	12.5731	38.8898	-1.33333	17.5761	40.1522
		112.044	37.5474	543.532	1803.77	24.1563	30.8509	10.7943	14.3796	16.7932	17.6687
		47.4618	27.9446	471.793	647.617	30.2828	11.0995	-0.484729	25.8469	52.7687	20.3561
		42.1086	42.1096	339.337	2147.35	27.3846	24.1196	8.67822	55.3963	39.1164	30.5562
		38.5138	63.2625	793.622	1339.19	21.0992	40.4206	27.61	3.36151	30.2049	17.5791
		45.4599	50.1144	1328.64	1034.03	12.0244	10.2948	142.524	18.3711	43.5739	13.667
		36.2105	37.7268	1343.17	113.441	27.3277	8.23198	33.1142	-5.31936	39.1395	13.8306
		31.9908	38.8043	990.823	230.757	30.5919	41.6019	17.3664	17.1288	13.7589	40.0797
		25.9719	46.065	635.257	1120.98	15.804	29.4496	39.753	16.2279	15.101	85.8552
		26.6556	43.5455	1541.96	302.241	23.276	15.5356	15.4061	2104.77	37.2162	2.17599
		22.1938	67.6181	67.2763	790.861	27.5649	31.8177	46.4351	582.174	19.9684	5.485
		43.5549	13.0993	491.362	462.793	15.1604	25.0925	25.5419	10.8462	42.3138	17.5971
		32.43	39.9027	1734.59	1933.65	20.1168	43.5108	27.9134	23.5805	16.9831	30.0081
		29.222	57.9847	719.736	47.6148	44.4111	36.4241	13.1436	36.6309	75.5881	23.7806
		48.6797	62.9308	27.445	707.635	29.8742	18.0684	36.5805	4.87381	37.2574	16.5569
		31.1335	39.672	1122.93	343.537	34.0154	10.7433	15.6138	18.0173	14.5277	33.2888
		48.8198	45.6062	888.169	576.305	12.2774	25.5796	8.34893	14.8984	26.527	24.3351
		356.917	28.0083	1477.36	737.795	27.6783	48.3184	20.1461	26.2802	19.639	38.5226
		27.7133	37.0942	1261.74	1420.49	23.0291	25.6707	12.9436	25.0954	36.8758	26.8431
		45.8588	22.5451	3218.6	625.195	41.9462	15.7966	15.6783	3.95811	33.1055	31.8795
		35.6595	33.4911	4781.16	708.979	33.4334	25.6168	5.39245	14.2302	10.4701	30.4195
		28.5875	28.6707	887.223	1314.86	29.433	25.1533	2.48048	14.2269	40.5775	38.1776
		36.2695	48.6524	43.0692	727.739	21.7644	49.1019	19.69	2.8494	29.1219	30.4525
		44.7087	32.625	230.285	176.649	29.5091	166.219	27.9422	6.72468	13.2439	46.0359
		23.6329	19.361	515.613	480.617	12.8885	11.2269	28.7592	13.6341	7.94867	62.6855
		26.0574	34.5314	284.847	622.85	23.1557	21.3641	21.909	18.3108	32.6679	14.2891
		42.2752	63.9942	275.252	1454	20.877	26.9661	1817.96	30.7963	42.8796	11.2082
		35.6992	49.1556	878.489	212.921	23.9492	21.9855	25.032	25.9164	39.7364	30.2958
		28.6103	30.846	1202.85	1047.94	36.9985	28.8924	31.0816	18.9681	44.3118	23.9936
		37.9233	43.1563	1630.03	140.979	36.3089	15.0719	86.9919	9.72965	15.0917	45.9518
		40.2475	42.0016	672.196	865.404	47.6569	19.7384	0.251409	-4.62228	40.8099	14.8179
		19.0594	48.6242	337.653	330.606	36.9342	26.625	8.16755	40.1671	25.5783	42.8466
		36.2112	40.3032	73.1295	1010.5	21.6677	41.4018	25.3531	-0.7951	19.0704	11.8139
		28.1868	51.3593	1306.13	1376.08	41.9693	41.161	15.4598	15.4335	13.7347	51.5265
		52.3746	27.7131	160.019	426.118	22.7776	32.7429	21.9874	-22.1098	28.685	25.3394
		35.4604	39.3054	407.391	2066.5	16.4417	29.3701	49.3783	18.6738	37.2086	22.9248
		36.2964	40.4428	224.045	1291.37	31.8183	14.5952	24.5958	8.65509	46.7461	46.268
		30.8923	46.0352	590.354	2591.11	14.4455	41.3809	13.7114	55.9805	19.8006	20.9812
		37.0265	31.6319	97.2946	1309.77	33.5621	14.5048	9.40046	1.82183	20.5773	40.6676
		43.8688	31.9035	570.135	1989.62	36.9255	16.9146	12.805	9.07717	25.9956	79.1577
		41.9789	36.432	383.607	342.389	42.0201	20.8307	26.9366	9.24054	36.0322	36.6706
		35.1279	49.9695	793.912	1274.78	31.2415	32.9741	48.0981	19.6764	28.5885	14.7625
		45.065	38.2783	1291.23	1434.64	18.3667	47.5614	25.5638	9.34186	153.088	28.3648
		41.8049	42.3817	119.992	688.407	39.0675	16.2348	21.5058	8.29021	31.9124	24.437
		41.5974	56.1176	776.915	409.827	29.3766	74.6333	28.4016	3.77408	53.8835	20.0959
		14.2933	34.4446	449.879	351.767	22.461	17.8028	33.3755	10.7275	37.483	46.1697
		43.8541	36.0303	580.27	1110.06	41.5932	24.5687	12.5389	11.9302	51.558	51.709
		29.9341	43.1548	666.222	399.75	26.7312	25.6701	10.4521	16.6508	18.9027	35.2729
		710.911	32.9538	581.213	779.918	19.7649	42.7514	18.5506	13.8834	99.5879	25.0696
		50.5825	31.889	1299.36	308.604	15.8077	26.8231	36.4576	38.7723	44.7892	26.543
		28.5854	40.5737	731.7	911.188	41.8207	22.77	194.178	32.1764	403.007	16.0691
		45.0315	44.3881	591.823	1456.72	34.4919	25.7125	12.3539	4.38746	25.2483	51.487
		55.5935	39.9559	1621.94	-142.253	25.0496	38.0712	22.6253	45.4176	80.0103	7.37908
		34.3507	39.5505	22.2684	556.889	16.404	12.6429	52.1823	1.4499	35.664	23.1405
		43.4672	32.5023	790.167	578.599	4011.45	20.4608	10.5014	10.8091	49.8017	31.2722
		46.0021	43.7638	1291.45	1805.71	19.4232	19.4991	21.8957	2.59168	16.2894	25.0578
		44.1481	54.0717	760.963	1054.04	34.379	34.5584	69.6881	29.3167	45.6514	37.7712
		50.9701	54.3513	711.891	1480.29	25.3041	6.36903	34.6584	40.2157	27.2328	24.2609
		30.8717	32.748	1650.75	477.478	20.3255	10.2933	25.5065	-7.11765	29.7459	24.3067
		30.7937	37.9799	1551.73	601.918	39.6357	12.5504	29.0425	17.7804	23.4191	17.3412
		43.0225	28.0436	376.982	682.694	49.1107	28.1762	23.199	13.6273	26.6732	45.5798
		32.5877	-35.7038	1750.55	447.457	29.7541	23.6144	10.5498	9.40633	30.6043	37.872
		39.6032	31.0634	306.021	612.492	31.4389	24.2824	30.567	-0.0289017	11167.3	36.5125
		41.8089	85.2794	210.582	352.944	39.3186	20.7057	12.3665	16.751	26.3502	32.4711
		41.0387	39.8138	693.616	733.74	17.2823	28.4832	15.7131	14.8546	58.4575	51.4024
		29.3405	24.43	1415.69	415.204	37.2598	74.625	2.50565	32.5543	112.745	28.9335
		253.794	24.3081	519.645	1459.41	23.5915	27.0464	31.4012	2.85926	37.636	30.1648
		33.8529	45.9046	744.404	1179.34	19.6402	26.9312	12.4468	0.520309	33.69	45.855
		46.3229	44.8429	466.689	1964.53	34.1811	17.8238	60.0843	20.053	18.7279	28.4837
		51.7249	39.1068	450.775	37.7522	12.576	19.8505	32.1443	6.42857	2062	18.6706
		54.0609	31.4008	2102.77	453.87	34.6942	42.1429	32.8235	-10.0755	43.5344	49.2835
		33.6406	31.5644	288.719	534.355	16.2708	9.58991	13.2949	1.97598	29.4171	76.1469
		40.637	46.0124	1370.45	1135.59	14.9637	28.461	15.4156	38.7239	35.926	37.3123
		25.6693	19.0483	2652.52	764.082	13.4502	18.1064	1.94516	27.4446	20.4926	46.1548
		44.082	31.7469	587.854	2167.62	31.7676	23.4218	57.4053	23.7158	32.4271	17.0136
		36.4167	34.0104	409.721	1174.87	41.3023	28.3532	34.9575	12.8376	38.5016	23.7981
		24.423	43.5365	1240.93	547.375	37.3738	10.7643	23.0802	19.3413	37.1784	24.6857
		45.4037	33.6152	694.284	2391.69	24.11	89.7725	5.60495	10.6882	22.5029	32.6987
		35.2588	49.3385	364.196	1244.44	26.6733	43.5282	22.4577	27.8458	62.5158	23.1307
		47.1962	25.2754	439.001	1713.7	21.4569	14.4956	6.92151	12.1485	19.9968	43.3057
		46.0099	34.2569	631.053	667.685	27.6448	23.8621	8.98051	-5.0557	28.2786	37.0171
		54.2169	50.2049	896.017	1032.76	12.2284	-8.43299	12.9167	12.637	19.4617	54.8503
		49.1769	30.5192	779.276	1675.29	28.322	99.503	15.6328	-1.86995	35.95	21.813
		44.2727	34.3994	532.5	483.806	45.4652	156.949	25.381	-3.07997	61.0263	44.5005
		28.9781	23.6066	84.9847	20036.9	25.6853	18.8845	24.5593	20.6899	44.7262	22.842
		27.6263	27.8147	814.396	1867.23	33.3952	22.9428	-4.05641	-4.06473	18.3899	55.1517
		48.2341	34.3862	6.83302	387.568	38.0312	23.0755	40.043	33.2465	23.4133	39.7914
		49.548	42.0058	1640.38	1477.88	8.91586	35.4456	-5.02047	795.301	32.7885	13.2124
		27.6028	44.596	768.974	1712.85	22.0927	22.7135	22.2611	51.7035	15.3649	29.5887
		36.8565	28.1985	576.659	106.499	51.4436	22.535	24.6757	10.8328	43.1842	48.7189
		37.8385	28.0368	821.767	364.491	14.6231	10.7706	36.6587	-2.51083	16.5856	47.9085
		43.7562	38.3966	1467.89	208.517	34.6568	16.1911	31.0806	13.6198	23.4398	35.9746
		33.9162	31.7023	330.918	1960.52	49.2411	21.6706	2.41626	5.8423	33.386	22.9961
		26.0701	31.6862	272.517	1325.85	26.1743	44.074	2.9554	19.8713	33.6744	38.2167
		37.7276	60.915	953.493	1922.8	29.1707	26.3773	41.0808	5.31269	34.5432	13.7057
		466.866	37.8268	1477.26	525.566	39.9647	18.8882	28.2797	2.27491	39.7298	29.981
		28.9865	53.9882	802.433	636.014	28.4928	21.5065	11.3912	22.2393	21.6963	27.5215
		34.4655	47.4063	488.39	2690.97	156.818	16.4413	19.8263	15.9823	22.5397	24.4609
		27.4799	46.2638	1991.36	1083.79	257.878	24.5435	28.4457	5.8036	35	11.933
		51.7161	17.4212	700.155	494.327	145.409	44.9386	21.3244	24.4878	34.4743	29.1843
		42.0764	24.4969	1683.18	806.894	40.8584	8.15385	8.01478	39.2788	52.9402	34.8653
		38.1809	42.0204	692.408	306.679	30.6821	17.1502	12.5694	7.95363	42.3094	36.4737
		34.9628	75.1307	1925.58	55.722	18.599	17.5395	12.2994	1.2011	38.6576	31.1344
		52.8967	52.1187	387.985	180.615	10.288	24.0774	41.3301	12.2574	18.8564	4165.5
		47.8363	46.1067	1322.94	175.368	27.4422	35.2557	22.211	23.552	14.7212	26.7947
		37.0332	53.1724	324.79	2362.61	40.6135	20.3768	18.3772	8.46502	45.4415	19.1476
		33.9031	48.8247	261.18	789.305	66.5829	22.004	8.45513	262.075	41.0042	39.5083
		54.7025	29.1138	922.505	1056.88	32.468	22.6233	36.9253	8.20125	30.6806	16.9477
		43.3193	22.9637	594.759	1471.22	32.4338	27.4951	20.2768	-10.3062	44.4526	14.6977
		29.6875	1106.22	267.374	1109.86	39.9646	21.836	27.2117	5.97751	32.2957	28.0728
		41.6227	11.184	223.905	449.834	22.973	19.924	41.1412	33.2863	14.3019	42.5988
		25.0639	42.8875	173.437	1109.19	49.515	22.4946	36.2624	3.22502	23.7526	35.0009
		46.6959	40.0838	781.44	2349.74	43.3423	18.0098	750.047	20.6411	22.3922	19.1731
		24.8366	36.32	1234.7	1360	51.9481	36.4701	25.8267	6727.8	24.4732	12.5977
		49.6686	19.4895	2077.7	2090.9	25.632	36.8394	25.9657	9.98823	19.0512	27.0634
		46.5107	40.526	1255.33	1174.13	26.0217	38.9505	11.8447	-5.71171	49.4832	32.5074
		35.5211	22.3465	872.013	1335.58	25.6237	33.3618	5.37137	17.0505	25.3415	24.8299
		24.7107	34.6066	652.398	1672.21	51.0925	13.7323	989.353	32.1527	41.5704	30.4332
		49.8631	54.708	139.284	170.35	40.1894	59.3419	550.096	6.15245	29.217	31.7356
		29.4071	35.6392	1084.65	1105.83	34.9077	23.5947	0.833153	5.54312	42.7583	16.4233
		39.5478	23.8125	165.671	307.465	32.5734	49.6408	15.5801	22.8187	27.5964	80.2055
		34.6013	33.6937	2147	182.159	22.5888	16.2895	1.9802	39.3761	27.8775	52.307
		43.26	46.9344	1204.7	484.304	29.6863	13.1065	20.5489	22.2603	28.213	24.1229
		12.314	64.2045	449.215	335.53	27.709	40.4467	11.6965	26.5845	18.8991	511.913
		47.0711	36.8501	4827.77	4334.19	12.1298	22.0523	21.2177	14.4658	34.0815	44.6837
		4.88855	138.232	529.533	3142.42	370.581	24.1701	19.7504	9.8002	4.14249	45.4516
		9.9721	30.1868	289.46	340.002	33.7776	10.717	18.751	16.047	32.885	27.1755
		24.766	39.8316	1016.2	1402.03	18.2619	16.7266	7.65543	15.0967	17.7405	19.766
		26.3777	21.1698	1748.25	460.213	-0.0802292	34.6756	7.86767	14.102	62.9119	47.8908
		46.5174	37.3144	247.378	1326.05	14.4459	6.22443	39.9041	2896.97	28.5766	40.7329
		40.4924	26.2305	1147.78	187.764	33.1757	14.3834	5.14403	1317.63	25.0552	28.2519
		33.9174	24.3403	1365.27	1717.11	18.06	29.3901	23.1187	13.6256	54.5421	19.4565
		28.8827	36.6892	1516.75	278.561	39.1026	32.2623	44.1285	8.78736	47.8106	13.3433
		22.4587	48.5466	217.804	221.638	29.428	40.7307	24.7133	295.612	9.97756	29.8318
		54.002	46.2601	197.606	1002.83	33.9223	30.7434	12.2407	370.576	17.9636	110.724
		51.0958	51.34	1066.58	697.288	18.5633	25.2288	15.4874	13.5	15.6823	24.5955
		29.3548	45.3025	1279.64	497.643	15.4357	25.6099	5.25486	215.004	47.8309	141.909
		84.8841	33.576	353.911	1471.74	45.2987	24.7367	13.4335	-7.41031	30.164	48.0112
		30.5538	36.6828	655.134	813.444	16.8137	19.6349	26.5897	21.7788	42.0201	34.2145
		37.913	36.5563	1416.77	4771.51	53.3672	42.3685	16.8685	29.6359	14.1917	41.6969
		36.4828	39.1654	410.67	1388.88	40.4979	55.9026	68.5485	5.27746	39.5376	24.069
		119.261	37.3964	1084.66	823.234	22.1252	21.9133	34.1497	40.3577	24.4791	24.0778
		42.8883	28.7669	943.778	1122.55	41.968	2.32423	30.1108	8.03108	46.8082	45.431
		29.8897	42.4332	150.486	346.211	25.4614	46.6133	9.66025	6.64224	49.7577	7.89149
		1447.28	100.362	1670.51	1656.67	39.7605	4.15343	33.3259	28.5763	34.2697	72.5402
		54.3455	19.1188	1520.24	959.534	32.1459	53.8608	4.79947	30.5066	37.1533	31.0535
		28.9332	41.5948	65.2227	418.454	12.4332	39.0561	31.8166	36.0313	25.2778	81.0015
		39.7862	64.4982	914.165	157.782	49.3633	40.8493	19.3974	4.94717	39.6951	15.1044
		48.9733	46.8318	1306.08	760.18	33.5057	31.9581	16.3385	17.4191	36.8566	31.103
		46.2546	36.8305	85.0642	222.116	26.2556	30.68	31.0699	26.0762	30.7414	25.2144
		37.9578	24.4229	119.817	2140.97	10.3108	30.7534	3.84407	28.1706	48.8802	44.451
		44.6667	41.4509	714.127	2892.74	22.2336	2.70033	19.4764	29.331	19.9972	10.4606
		35.262	48.3211	179.055	147.358	40.9705	31.1788	7.75129	20.4387	28.9855	34.3864
		38.1812	23.9074	539.131	1545.52	32.2396	22.5409	1.91268	35.6587	27.0805	18.1202
		34.3597	30.9914	154.278	361.795	39.1612	20.5683	31.2767	6.94405	20.3178	27.138
		44.4355	41.2151	1165.09	1543.45	28.8977	9.86329	25.078	29.0517	32.209	44.3315
		34.6771	40.7095	1561.2	1130.18	36.7686	13.0875	12.2278	-1.1258	25.6822	46.4964
		40.004	47.2519	1040.27	29.0217	19.2747	34.7215	7.07102	3.93967	18.9397	36.9899
		54.6246	57.2861	2786.68	1799.86	47.797	9.06061	4.32812	23.5397	43.3992	25.8525
		34.5763	40.6585	3963.88	1061.27	30.2604	34.11	-7.72561	27.4737	12.555	30.2025
		37.1604	48.1087	1270.72	127.4	12.1703	49.05	11.2795	43.6794	44.9025	17.0459
		48.2495	63.204	1241.86	114.124	26.3496	17.4708	10.9768	62.6327	38.7037	53.2603
		35.981	26.0059	1801.83	2352.16	38.5783	21.8	1.88132	13.7498	20.0627	18.416
		36.2212	41.6003	673.404	576.419	21.2317	22.7467	22.0916	-3.18277	14.9817	4.99076
		37.4531	33.5996	253.523	2015.74	43.355	8.8483	18.0951	231.876	58.6436	54.2047
		40.8663	44.348	1690.01	1346.67	33.779	21.5299	36.5701	18.6522	36.4519	62.2193
		47.6204	934.888	101.276	1002.58	18.7718	34.695	20.1418	26.5135	28.0024	25.0885
		1118.99	52.303	126.884	212.637	37.4895	14.1402	13.0451	18.5132	18.5727	26.337
		33.6234	52.9545	1323.7	649.326	39.0185	37.4585	8.22755	0.637834	34.44	11.3504
		26.3173	22.3895	417.832	418.114	12.4384	11.91	41.8885	8.76886	22.18	17.5133
		47.7396	26.2798	1287.49	445.102	36.9782	61.4343	13.975	12.4811	25.2046	52.5816
		40.8224	20.4632	525.176	172.84	27.3228	51.9501	3620.19	12.8787	29.8206	46.634
		48.6981	28.6208	1089.22	2583.76	41.3732	22.9688	12.4034	-3.49497	12.859	17.9361
		49.0756	37.4566	315.659	1028.55	28.4347	37.1436	16.7864	5.49671	30.29	45.6908
		34.8647	49.3513	308.86	527.074	63.0229	15.9837	25.4534	23.2783	19.829	14.5428
		42.8817	42.9455	1352.49	42.7243	26.9684	19.5919	40.5052	1.39062	31.734	43.8688
		32.362	53.8745	669.816	947.313	13.516	24.49	18.1051	-1.79798	40.726	18.2589
		40.9698	28.3425	556.379	698.95	66.9919	1527.45	40.7856	3.44848	24.3325	14.1994
		34.1093	36.8951	195.648	746.572	19.1277	30.1775	28.2958	-0.912363	40.9817	46.2454
		47.9148	91.8978	1110.77	453.464	9.45524	40.1667	18.608	23.6179	52.9323	22.7973
		42.1865	79.2263	1172.29	347.583	12.6502	23.2619	28.0404	22.3861	51.2272	29.4519
		106.577	28.1478	1285.71	2413.1	45.1818	25.0291	8.40916	18.8745	31.8274	40.5014
		36.0705	44.2228	2630.28	604.767	33.4005	19.0628	28.4582	-1.19767	14.8453	42.3464
		61.9292	27.5889	304.304	361.56	28.1787	17.2297	8.75275	324.132	24.4051	41.2782
		47.3152	40.3211	31.2	43.9545	51.8676	29.557	36.7613	13.6824	34.3204	44.4025
		47.3029	38.3528	683.162	1343.89	27.7017	27.4298	33.2358	4.25697	17.0871	17.6231
		41.7516	50.5782	362.408	400.202	19.6193	10.4841	15.0597	38.2825	23.5442	10.3266
		48.8344	49.8471	306.901	1164.47	35.9113	723.924	20.646	-0.0345529	32.5955	34.9949
		31.6983	30.7676	627.941	1044.86	26.1777	15.7656	24.4162	28.9762	51.4508	45.0269
		47.0243	30.0264	452.677	327.543	30.1971	26.4897	12.6348	35.5131	36.9821	37.2277
		43.9406	34.7889	617.415	1138.18	52.3376	18.2349	6.20849	34.6683	30.5415	36.8073
		46.4522	38.7424	453.728	1365.05	13.1563	20.9447	104.606	34.4847	21.4021	42.965
		37.4845	51.8418	1469.49	338.087	46.6789	30.2498	1114.91	3.04698	14.2806	20.4476
		39.1599	23.8824	213.678	1422.66	61.1964	13.1537	0.309168	34.9644	26.8373	53.6571
		40.4891	62.3814	708.769	245.581	19.9327	5.39508	69.93	21.5393	19.7599	12.5699
		38.1904	19.9819	475.444	685.121	39.3359	37.0605	38.14	8.1208	38.2558	41.6985
		50.2066	370.315	671.897	838.767	53.2986	28.6783	29.7622	13.1975	21.3143	14.3931
		20.1721	23.9554	940.875	1141.85	25.4307	46.249	7.08731	225.525	38.2392	25.4722
		39.9326	36.7786	450.665	973.963	32.2638	18.9826	30.0066	-5.0838	27.3669	28.4697
		32.2587	42.6084	455.217	106.929	33.8192	42.615	22.2382	10.3078	26.6474	21.216
		20.1836	45.8543	932.708	43.0896	18.3637	28.5037	35.1101	-0.173469	29.9154	15.8941
		33.3081	44.9954	398.255	1793.07	33.1317	18.1394	23.1458	14.8479	22.2317	23.6667
		69.4083	56.8249	968.739	693.922	42.374	10.6103	35.7479	34.3231	38.1688	45.3542
		35.295	59.6638	506.023	212.91	30.3595	9.09091	36.1214	27.7628	27.3485	36.0226
		41.114	27.2662	785.284	216.611	30.3469	50.3773	12.365	10.5434	30.7929	36.6011
		44.4299	36.9253	577.176	1085.05	481.259	19.2496	49.955	16.1457	54.1585	5.75577
		49.8777	29.9846	27.313	882.211	20.0546	9.97495	10.3095	103.625	17.7544	12.5587
		16745	30.529	58.5059	895.722	28.9174	19.1895	7.24506	0.0321199	24.3928	31.7549
		45.0419	40.2176	660.663	1335.01	25.7414	49.2732	18.8918	46.4379	29.7514	49.3021
		22.4679	53.3028	182.137	690.708	38.2252	13.6785	23.3307	14.0843	24.889	30.0951
		63.5691	22.9058	201.973	933.143	36.394	14.6626	21.3658	2.63636	48.8844	36.0876
			25.5193	32.0115	423.88	44.651	488.344	9.72072	-3.48837	16.5756	26.2771
			46.6835	2056.83	1806.04	27.2557	22.4108	6.34975	2.27315	32.1888	20.9849
			33.5649	488.743	1260.3	41.7449	30.5632	20.7667	18.1479	28.7316	30.6933
			43.2007	1236.64	1287.99	27.9733	40.2628	34.0026	-1.89789	34.6104	14.8677
			26.2317	543.417	1472.6	20.8221	34.3522	8.40575	21.5014	48.2847	16.9743
			39.6032	44.1944	2524.38	32.8994	666.354	21.6766	5.54174	42.498	32.2059
			38.473	405.166	258.235	18.3867	40.3307	65.1906	1.05745	16.2955	26.1916
			27.407	1355.21	198.176	22.8726	13.5079	22.2693	10.1236	19.2682	25.5229
			43.0054	475.466	1323.77	25.8607	40.0274	10.8401	7.20588	37.7313	10.7147
			48.355	136.035	623.506	27.9459	157.957	15.372	25.3377	17.2077	25.9871
			42.5139	149.984	407.04	43.2582	27.5248	41.3126	2152.27	35.0203	13.547
			46.8117	91.5003	164.232	14.3136	24.2308	-1.25234	24.3734	17.5031	37.5825
			47.4615	781.736	741.708	24.0323	67.1258	15.427	22.582	39.3424	32.0763
			33.3226	1003.59	304.103	40.8715	19.4209	6.60692	7.77692	45.9013	25.8245
			38.2576	581.426	934.983	220.954	20.0389	29.1795	523.107	26.8637	42.8437
			29.8342	590.939	707.679	34.6585	27.7828	12.6414	1203.45	22.9166	26.9855
			38.1421	484.896	3146.96	14.0456	19.5714	10.1998	17.8625	41.5843	38.6538
			26.6393	1711.22	101.333	25.0787	39.2447	23.7088	13.3581	20.8689	28.2255
			51.9628	1126.85	1607.99	21.729	30.3089	20.7533	135.554	33.4958	14.1731
			24.6267	1328.7	763.662	22.6844	41.6513	14.7247	146.041	37.0904	44.463
			44.9656	77.7065	482.672	21.4944	35.0402	52.3588	15.7695	47.2007	40.2474
			102.783	328.683	2746.47	33.9776	36.0208	25.5419	245.644	42.5802	13.9581
			27.5505	800.518	2569.41	26.1665	12.3389	7.57854	2.03812	18.8831	26.0964
			19.2089	1302.52	711.195	36.611	22.7638	18.3712	9.80181	21.5209	10.126
			22.1644	213.028	2525.32	20.412	29.3637	5.94382	12.772	72.257	21.6087
			46.8522	1139.94	720.718	18.1288	35.9902	2.91194	22.777	48.1471	110.529
			17.1472	188.661	753.066	26.7479	53.2902	14.4671	358	40.623	37.4272
			53.7664	270.5	427.526	18.0768	21.6097	21.3771	2.24978	29.6522	27.6398
			52.5127	231.897	2110.49	36.327	31.4311	25.067	-7.00227	18.5235	26.3676
			52.1151	1123.15	389.97	16.3564	35.3556	17.7116	8.71381	15.1271	32.761
			58.9875	272.582	194.148	32.0237	79.1433	13.677	521.549	44.9126	37.1327
			47.4007	724.339	1540.26	29.6336	30.3293	56.706	15.9279	35.1254	27.6746
			46.8784	38.7003	273.829	33.7536	37.7693	57.7139	6.00829	15.628	30.6888
			33.7249	129.369	339.978	16.4489	76.6453	29.8168	27.4192	48.6708	24.6847
			39.3388	742.808	488.814	38.8425	76.5314	19.8165	9.8845	59.154	8.10051
			29.0244	415.823	1490.88	25.4478	29.7538	7	25.3885	38.7928	-1.46489
			201.476	914.335	368.214	18.628	15.9371	33.749	19.5589	31.8192	149.802
			32.4945	733.511	400.521	36.3719	17.9946	7.23465	44.5647	17.5382	18.0453
			44.3713	289.033	1849.82	24.0751	33.7447	31.487	-3.72106	55.0983	43.6603
			40.7836	973.462	1047.42	164.771	11.0304	27.7997	0.645853	37.1814	15.9228
			37.4982	1076.69	1085.22	10.4942	37.8291	28.7685	29.1532	26.4606	22.7514
			54.3703	389.526	447.97	27.6182	16.8821	8.35411	8.52075	28.834	72.313
			27.7578	706.335	1429.79	44.9754	21.4775	11.7214	17.9568	41.008	44.5153
			40.3981	495.585	3765.34	43.2156	25.0367	19.0299	14.3351	49.6681	37.2999
			31.3822	158.541	1298.84	40.0191	25.1735	19.8497	15.503	21.0618	171.801
			5177.47	1775.32	542.913	60.0555	9.79009	9.79508	7.20541	23.166	22.8775
			44.2056	662.641	455.971	33.0776	27.8715	8.60385	15.3782	57.1073	14.535
			22.8518	1135.6	924.362	35.879	33.6226	14.2899	11.3447	16.8783	55.1345
			103.364	20.5029	1249.29	24.1532	37.5323	2269.1	197.274	23.4825	17.8273
			46.1548	1066.99	549.461	812.389	7.5098	-4.60946	16.3392	34.5598	47.272
			38.1183	2828.36	289.729	946.72	32.4047	28.9554	21.267	19.346	29.0203
			40.3901	121.458	641.015	28.226	28.1748	6.42434	24.0738	25.0523	25.6647
			24.6667	184.655	586.079	37.8515	27.0032	3.01452	17.5766	25.9689	23.0713
			49.3529	1063.44	538.238	33.71	32.5018	36.5186	30.3078	27.6779	26.1942
			38.6076	480.15	1454.6	5231.76	14.5489	14.1496	42.7836	25.0576	2.41834
			48.9738	654.225	809.409	21.7778	27.803	26.5401	14.6442	41.0421	21.5563
			36.2544	1108.32	409.189	26.708	35.45	9.38723	9.67383	11.6433	36.3979
			25.0986	1281.8	1181.26	44.5858	4710.44	22.8524	6.42842	39.0917	28.8522
			55.3601	136.839	1059.64	41.4055	22.4735	12.34	13.1706	20.75	43.7573
			37.8331	3433.59	1272.78	20.7609	30.1894	19.7485	3.6702	36.1018	55.1117
			41.0768	658.136	436.086	28.3309	28.651	7.35147	24.4705	27.588	59.0206
			40.1158	1109.31	1152.56	44.5354	25.0949	2.32722	23.3182	32.577	46.8631
			324.973	1334.88	315.003	31.875	2.52284	9	9.30064	32.458	30.1052
			42.5553	206.063	768.813	34.6131	17.3227	7.73109	7.21312	23.1432	27.6602
			67.8571	864.15	1582.47	75.7239	23.2357	18.9556	8.45369	37.6383	30.2004
			27.4419	688.008	727.742	77.5606	32.9412	161.182		29.6685	5.60841
			95.2515	222.34	1353.86	37.2503	22.5826	34.5145		31.2485	24.2597
			24.9464	34.2037	834.387	18.1059	10.0264	55.9306		23.6221	237.111
			39.2606	1642.64	879.52	57.2909	38.8073	5.44288		32.4353	21.8135
			32.9938	768.46	253.054	23.8164	76.1656	17.2561		13.4607	39.2754
			1069.55	290.176	1497.34	23.5705	14.3626	24.6484		41.4682	19.6171
			36.5879	463.44	752.077	18.9828	8.15076	12.7357		36.6831	34.7838
			26.562	122.546	222.597	11.5791	21.0024	29.5201		38.7528	30.0068
			553.318	32.8653	561.582	1.5	30.8918	20.3503		18.5146	57.3631
			40.1542	970.815	115.671	19.8187	45.5858	18.3942		23.8562	27.132
			41.7908	438.673	1377.93	22.2359	40.4637	12.1675		44.1326	4.34146
			87.9371	310.507	897.842	40.736	46.6177	2.85343		22.2174	13.0787
			68.2784	28.3709	764.559	44.2294	32.8469	12.2816		45.6452	19.6659
			52.9934	228.896	767.438	35.9231	29.1623	16.343		22.65	17.2094
			35.8886	667.132	2466.76	26.6853	65.4834	6.31429		28.2732	20.5611
			115.271	269.743	258.722	26.0255	5.07652	35.2783		98.068	6.84111
			31.7315	586.328	507.926	26.5529	25.2251	21.3603		18.3143	27.6457
			46.4347	841.004	67.149	37.5626	14.9769	-3.36508		24.406	51.6776
			84.9763	582.14	1847.94	19.7522	40.4875	18.4959		172.59	28.3704
			47.0253	1441.73	91.419	42.6554	33.4251	9.60938		40.0489	19.0561
			31.6281	493.157	72.0952	17.6454	14.7853	17.281		20.8957	55.7976
			59.5901	1219.5	1117.23	17.8418	18.3485	7.23699		37.4379	31.9726
			36.0609	1225.02	356.662	36.4556	21.3796	4.0797		12.0207	13.7864
			54.2737	1106.52	672.73	41.6869	48.7704	18.8438		28.4747	39.1487
			16.7516	1649.79	165.426	54.9849	24.4941	26.2425		13.6522	33.3124
			1819.31	199.209	2030.12	20.8444	39.1107	17.0531		27.772	39.5434
			37.5675	182.433	325.154	40.3269	-6.25344	39.0051		20.54	25.2683
			28.3577	883.615	592.621	28.0502	61.5652	4.05752		48.6805	24.5614
			46.2239	653.393	68.9219	34.0618	23.6191	22.4543		26.836	2636.72
				245.129	1344.03	63.7792	90.2733	28.6899		31.2871	18.8124
				239.041	1141.67	35.5112	19.7708	8.7		432.333	49.9234
				80.9528	1284.28	31.2344	19.1989	-12.9799		29.1392	46.3671
				286.324	947.074	44.2873	24.5134	11.4951		19.7837	29.9005
				202.268	588.147	10.1458	18.8036	0.802097		42.4982	5.05398
				836.092	1238.56	35.9496	11.9344	14.9898		37.1073	41.4524
				360.264	587.615	15.0273	29.8508	14.0028		34.51	20.1704
				1562.36	3701.2	44.2622	51.9801	30.1339		12.5445	14.4705
				605.352	1557.12	31.1897	14.5517	18.367		11.6065	-2.94433
				697.706	2607.21	8.31551	20.0261	8.11963		28.2107	17.3268
				1101.11	413.353	36.8617	15.4588	24.7562		56.1233	684.168
				1344.5	244.635	61.8751	9.64557	20.2563		23.3353	42.1415
				1854.77	27.9362	29.7219	6.78193	23.0865		36.0714	28.8944
				622.577	2144.19	33.5024	25.0586	24.5022		31.6277	14.3494
				724.93	967.453	19.329	7.40232	14.2765		28.1614	17.2079
				1205.84	1034.37	26.8759	12.7681	14.561		41.9258	9.32076
				874.702	497.081	16.4251	14.8471	12.6225		25.6352	29.7555
				1008.81	627.902	43.3192	45.2042	22.7641		150.138	16.8879
				1719.13	302.438	37.8558	50.119	12.1305		40.1246	11.0267
				593.372	300.669	20.123	27.8649	27.2206		44.4862	37.5033
				233.293	3255.59	28.2123	4.52174	7.86062		37.2392	13.2085
				604.735	73.0849	24.3183	9.65517	446.17		26.7568	30.3643
				4501.02	245.24	33.6452	19.2649	17.8386		35.2421	14.4736
				284.523	665.848	12.9235	25.1956	-4.74237		34.4928	23.7102
				1381.98	1649.16	24.4828	1318.78	48.8689		13.4552	30.0742
				511.412	66.3572	26.9513	28.0341	3.81634		40.8012	18.4556
				867.161	6468.05	32.2905	22.6121	15.3893		46.2141	17.0692
				1094.98	538.13	20.0147	25.3842	45.7749		18.9909	8.31454
				510.142	871.526	46.2356	25.8926	7.471		24.8149	43.8254
				9.07207	822.621	47.3104	20.9302	3.65159		25.2702	14.3442
				801.233	280.832	40.4581	31.2238	34.9528		50.0363	16.7893
				286.08	1085.15	37.4903	27.1493	4.6573		31.3057	734.876
				535.439	154.771	39.3991	13.1531	27.5292		21.9006	21.8876
				725.494	405.124	35.4906	32.3195	13.8826		17.3343	123.144
				259.291	1073.28	37.192	21.0055	9.57289		33.6631	40.3263
				956.58	1384.54	24.1802	11.3046	25.1648		28.5575	21.8198
				653.187	472.401	32.155	40.4549	2.88996		21.8554	32.9654
				1209.66	733.239	33.246	8.71027	35.329		29.9388	11.2459
				579.182	1930.83	649.052	21.5213	49.7355		28.8938	-3.19551
				1438.59	1193.64	18.6378	20.6461	1.14759		18.3264	28.0726
				844.159	631.47	26.8675	21.0562	4.71615		23.0108	31.7831
				845.718	1296.71	43.7161	44.3879	45.4129		30.4194	27.3249
				1080.61	209.703	20.6679	33.6816	1.61575		4.39663	24.1324
				298.138	1757.91	42.9843	26.9804	8.96395		34.7301	30.9285
				806.882	836.498	20.5519	55.306	9.77107		31.3067	40.2671
				210.586	485.756	14.5085	37.752	8.51334		23.2294	15.2855
				665.138	855.184	32.2802	36.8477	32.6435		30.2218	21.7022
				417.35	1989.38	36.1166	20.4533	9.8984		185.121	23.7228
				1678.59	292.049	40.4772	29.5112	47.9149		41.2863	22.4573
				119.476	727.314	13.5233	27.6729	26.0994		33.8013	22.8414
				88.7616	379.053	23.6812	25.0967	5.66928		41.7094	24.5782
				759.582	845.131	19.9946	40.9434	12.8293		6.84351	22.7221
				1231.92	2134.7	17.0026	12.0185	32.234		18.1747	32.1384
				664.654	247.802	17.2823	17.0862	43.3772		10.3072	42.0659
				478.67	2724.36	33.325	35.1153	11.2777		27.9201	17.0054
				892.015	387.946	36.4724	16.9077	21.0685		42.2184	34.7939
				192.97	183.206	12.902	34.1888	23.1802		17.0868	21.3262
				44.4838	271.59	51.1737	14.8589	12.269		22.7638	11.5589
				1564.14	419.824	12.4808	15.1696	10.9775		38.3126	34.2092
				677.109	624.281	27.6599	45.51	1.55056		42.3009	34.49
				542.849	2319.39	22.9479	24.1723	17.6211		40.2407	32.7752
				320.07	1660.23	13.7159	44.8256	35.7707		-1.015	13.4772
				540.087	2099.89	19.4474	6.74463	18.9353		28.7368	-8.98521
				85.1348	950.41	13.7039	5.6242	25.1237		40.2451	40.1002
				1430.35	1428.39	41.9944	37.9259	23.4302		55.3119	5.17882
				833.592	1387.82	31.7373	13.1993	5.48566		17.2479	85.9956
				827.303	1575.72	44.716	13.0077	367.96		38.8841	32.4376
				764.795	370.05	26.8739	13.4329	33.8637		39.5039	10.2988
				1142.74	2367.84	44.255	33.3205	31.6546		1979.79	41.7754
				503.577	150.19	13.1439	23.07	17.7679		21.5786	15.296
				801.981	2023.44	31.3419	34.5952	9.4291		18.057	43.5776
				1229.29	246.888	40.9014	49.5204	32.1024		26.5604	633.211
				1525.14	1725.37	23.9619	31.5762	7.63491		30.4093	32.0134
				1402.06	0.870455	25.7171	18.1084	11.2542		30.3381	36.0179
				739.996	888.395	28.668	22.9742	26.9588		26.2814	36.2211
				356.659	912.43	26.2373	26.908	8.77198		47.3338	52.694
				635.514	1343.26	21.9368	19.2902	2.70756		35.373	36.9992
				1178.54	1519.46	47.6719	20.7006	22.0023		23.1646	2097.2
				359.801	-201.916	14.9651	-13.774	34.3683		15.3806	22.9517
				789.721	981.198	33.7227	15.3678	13.6889		21.0158	21.552
				613.792	325.666	26.2426	36.5305	2.85917		41.1078	28.4515
				51.3498	911.011	29.1872	15.7824	8.8125		21.1747	12.8962
				205.031	1247.99	23.6376	-1.74515	10.5442		37.1895	38.7902
				796.357	154.97	21.6147	5.71762	20.5391		39.2907	26.7894
				1902.53	435.388	20.7918	14.1301	42.4194		36.8467	34.4784
				190.691	570.508	9.65832	0.127604	30.5484		23.6014	30.1685
				1050.85	1204.22	1.91892	23.6976	1.23576		33.8249	5.60121
				427.235	378.34	30.0217	2.01615	38.8114		21.4979	30.2861
				381.005	880.404	22.2235	9.14248	21.1784		28.9574	27.0055
				1078.45	1274.98	15.1023	45.9577	-0.131285		16.3629	15.7215
				206.405	1878.65	43.8564	20.9937	12.1125		37.5637	10.9879
				960.078	586.394	14.4385	39.2927	4.42818		18.3309	23.7908
				1112.69	596.712	32.6045	10.162	11.8659		41.743	1020.12
				320.655	1554.74	33.9843	90.6977	0.0901857		33.4544	14.9792
				522.147	317.306	22.9038	22.4511	15.6667		37.5527	36.9869
				289.81	1270.83	31.6354	29.6935	16.9608		39.7441	16.5108
				373.238	739.326	28.5957	48.0322	9.75668		42.0253	31.1034
				277.512	1910.13	15.9892	12.1762	26.2833		10472.7	35.6784
				848.868	598.738	32.02	21.0589	10.3369		48.2108	48.6128
				212.701	788.748	15.9798	54.6221	1.56376		37.9261	17.2183
				19.2724	190.874	11.1587	33.895	16.3499		42.5491	49.7737
				1016.28	234.528	21.5515	31.1035	13.7966		35.1032	27.2268
				1180.74	465.036	-5.43182	148.504	21.8088		31.3712	31.7246
				1140.66	761.473	24.8211	64.4439	26.1466		49.184	72.6795
				516.787	2076.24	45.4764	28.9061	20.4148		23.0768	33.6236
				437.097	118.55	30.9279	8.456	11.6176		17.5146	36.7972
				424.696	1293.93	15.9935	30.8646	1.67457		34.7035	16.0757
				43.1133	1361.05	34.2298	-5.4821	13.8685		51.7996	296.675
				752.985	1722.47	21.7415	14.6556	12.9047		40.9568	42.9758
				258.032	2114.68	34.4648	61.3815	18.3743		33.1556	40.9363
				291.724	263.83	74.8018	29.7044	10.4324		12.9154	21.9263
				1823.83	1554.2	84.6984	22.9899	3.625		37.1613	23.3734
				1042.23	271.724	8.265	43.4819	12.0132		30.2974	16.7685
				670.295	1289.09	50.2808	18.8385	-7.64039		33.4259	38.9573
				649.322	1099.73	19.7996	29.2545	0.953883		22.192	19.6857
				511.587	129.338	39.3235	41.5	32.1214		167.566	30.1998
				1209.52	337.515	29.0621	32.1377	26.7059		29.4691	29.4421
				299.172	863.242	299.06	26.4265	0.136659		1644.18	39.5816
				1060.47	11286.9	17.0883	26.1827	12.8882		7.69156	52.4794
				498.924	936.996	22.1364	12.9969	3.42906		26.3009	37.0988
				977.073	269.426	35.2288	18.1835	768.815		23.6959	27.4544
				154.273	774.583	45.1136	15.6451	9.87308		3.55	28.2342
				1363.83	1123.45	24.6619	29.0655	21.6305		15.6254	58.6912
				1757.11	1930.54	43.4564	70.4041	2.27489		34.3109	18.3825
				1118.69	961.111	47.9912	23.3108	10.4979		31.7368	28.0524
				926.835	881.074	19.714	13.4238	-4.09281		33.8959	5.28129
				396.08	1006.97	32.2914	21.9787	13.5716		80.529	37.4391
				508.857	241.109	35.7613	26.5079	13.6803		39.8447	31.0764
				686.512	91.5405	25.3241	19.0134	24.6366		45.4222	22.3647
				1132.86	755.272	23.4689	17.869	8.06159		32.5673	42.6953
				366.629	1208.85	12.1453	22.5551	26.2216		31.2076	27.9505
				1202.41	476.076	46.4569	26.2258	8.88031		14.2017	21.8961
				716.534	531.648	25.5727	30.6694	4.03849		45.6532	41.7083
				301.513	281.728	16.4108	133.349	20.4707		22.8316	14.3765
				1243.13	614.868	40.083	19.8412	47.5237		45.4016	17.0597
				10.5686	291.54	13.8076	6.86393	-3.10704		33.3222	36.5335
				1315.42	214.269	16.6134	162.09	15.6944		59.8335	24.1992
				201.846	536.242	16.2954	29.3094	24.5078		20.4743	39.0223
				51.2297	1414.98	37.5743	16.349	4.67813		23.9188	45.9691
				833.416	356.919	26.8203	27.6018	12.9099		52.4965	21.6092
				962.488	2790.42	31.728	24.9726	20.9526		6.83696	20.3889
				1381.79	1006.3	19.9575	47.1653	14.6406		30.6019	24.1651
				1243.06	1768.5	37.8907	11.4167	17.6507		26.1341	25.3395
				925.078	241.9	19.9088	30.0217	16.808		37.8754	20.5329
				290.562	139.273	30.6513	32.0442	19.6432		20.2356	26.5839
				384.286	534.967	45.8098	21.0417	18.7496		33.8854	18.0095
				204.136	653.868	16.9724	16.7205	18.2823		24.0766	22.7516
				766.517	446.404	28.3093	1837.59	29.2679		23.7278	33.7819
				306.96	625.322	69.7564	20.9502	12.3033		19.7604	41.5357
				92.7042	867.069	28.3703	39.6453	12.0911		16.3822	33.3981
				435.762	185.477	17.1364	19.4705	27.0397		25.6949	18.2369
				1821.71	416.007	31.1986	29.8491	8.11781		21.7683	38.1122
				997.958	1176.71	6.22549	11.9844	42.5405		66.359	27.2968
				1492.29	433.28	20.3421	23.2588	36.7292		26.3307	25.0733
				538.523	1144.59	19.114	100.072	3033.4		31.274	17.953
				179.3	1031.88	20.9718	39.6056	2.94872		8.85012	37.6437
				548.898	1404.25	32.1871	22.1356	16.0918		6.08333	35.034
				771.342	549.692	32.066	25.7715	26.3627		26.418	13.1916
				701.839	1146.14	26.9026	16.9185	24.2272		18.4956	33.8976
				1745.68	186.493	67.1466	39.7256	8.03365		28.9945	45.415
				1776.04	1066.54	39.3051	23.8482	16.528		32.6128	28.1163
				448.969	1194.17	22.8842	8.21752	9.45978		19.1546	23.5831
				1396.25	515.668	17.9785	30.1093	24.0054		22.9944	38.2751
				717.511	1142.34	43.1306	48.89	21.93		37.4969	11.9126
				877.423	858.411	27.739	3.81605	2.98159		20.486	175.362
				823.504	861.819	41.5474	14.5	46.9353		74.6154	17.9936
				173.947	566.322	28.1159	7.55618	11.5849		7.97696	45.5827
				2152.9	1058.34	25.4938	12.6443	5.75613		25.7799	10.5971
				1303.52	232.154	18.1613	21.3905	22.002		20.554	24.153
				813.23	602.973	46.2079	5.1473	23.8663		37.8309	54.8686
				4332.35	1031.98	33.4037	18.6329	7.23496		27.9911	22.685
				1512.18	2122.03	43.3669	24.5011	12.1898		31.9386	3.7891
				292.842	1323.14	29.1917	14.5635	8.57448		33.6741	87.3884
				755.105	1074.82	28.9286	39.5523	14.7196		18.4024	24.5726
				869.602	502.02	40.5981	32.92	20.7739		3.84345	43.179
				88.4785	1098.8	8.8942	43.2813	16.2784		13.9906	19.6146
				624.422	284.598	5.87249	23.6391	23.0009		23.4229	32.4084
				109.163	744.994	28.1619	17.5501	14.0816		57.3762	30.1097
				9.83277	596.338	28.8052	31.539	32.124		30.5973	43.1585
				360.818	179.269	23.07	28.9941	18.237		24.5909	18.2149
				1346.85	1426.15	30.7875	50.2902	18.2833		51.9731	18.2428
				165.22	2408.24	29.5948	22.9942	6.39012		556.566	17.795
				1642.18	2243.48	33.5856	26.5718	31.0811		15.7491	14.5025
				218.721	636.679	33.8104	28.6977	11.1413		31.5374	13.0582
				1224.7	417.094	18.6528	31.0544	11.2111		27.4407	27.998
				580.199	1373.24	6.03443	25.9697	5.33491		50.8071	32.2508
				1738.59	660.144	18.4727	32.8838	4.25298		29.2318	48.5399
				169.451	484.291	3.17192	29.7718	42.6228		43.7041	37.2671
				711.001	5644.47	18.5048	24.5842	8.83		34.8505	17.0367
				413.535	651.415	23.2026	24.5639	45.1247		20.6393	17.8361
				225.383	1508.94	11.9353	26.9034	29.1701		34.4956	10.4776
				904.698	735.312	18.0321	28.1386	27.4932		19.1915	23.7148
				358.325	1347.54	34.761	27.6805	45.2841		22.958	43.2759
				486.111	827.811	10.2129	29.5248	14.8269		32.3858	22.5311
				947.502	2241.73	32.7424	31.4727	11.3523		23.9511	19.1384
				1459.46	1005.12	25.9332	29.4627	35.3433		41.971	16.4099
				627.747	998.166	32.52	38.7859	-4.03441		47.2533	14.4007
				282.144	2001.63	43.5165	14.2196	17.601		41.8492	3.04984
				530.874	399.936	37.0818	19.6073	9.48159		20.1799	17.7178
				827.371	11520.7	30.088	31.348	14.5116		99.6202	27.3477
				1069.18	736.438	26.1889	29.9679	39.3775		100.878	36.1429
				901.885	795.061	51.8288	37.1884	43.6747		37.6761	19.4138
				1149.17	1230.11	21.9088	19.3768	16.3818		36.7934	22.6495
				428.872	489.562	30.3778	45.8359	16.1365		29.8606	32.51
				2137.26	380.56	30.1784	35.3446	8.36525		38.7509	38.4349
				1802.08	1026.33	12.9926	24.8783	12.8832		30.1478	10.5069
				685.088	446.54	41.9861	19.4406	31.6435		52.9347	22.7207
				648.069	2503.12	33.1613	34.8768	5.13288		13.3699	19.3938
				161.518	568.061	20.4881	30.0129	9.7204		23.301	27.3218
				75.4526	709.451	34.6967	28.7755	2.62446		32.9378	47.515
				420.923	683.001	39.9475	30.0874	25.3407		65.3003	7.31456
				92.9689	448.937	27.8118	2.78826	45.1823		43.8294	15.8191
				631.16	545.059	31.8767	28.1659	10.3956		40.9606	41.076
				171.178	1081.62	10.6525	33.6097	8.88067		33.2271	15.1853
				844.183	1290.93	22.944	31.3341	16.3404		33.9358	41.7891
				517.937	710.208	15.7913	26.2471	12.429		23.5461	20.2024
				42.8588	1665.02	30.7998	-1.14815	28.8618		2.87358	37.3752
				398.746	594.447	39.8372	29.768	20.2963		37.1646	35.4989
				663.314	912.888	27.3399	284.945	6.48876		22.1391	22.4805
				684.585	12133	16.9699	20.2721	125.91		15.6006	21.2401
				1241.92	707.993	28.1425	1.63956	21.4139		35.5	-0.361775
				384.33	-10.7794	7.56225	20.9859	58.3203		12.0868	400.283
				635.761	607.101	54.4134	15.6903	39.397		41.9966	58.3354
				1608.91	564.005	32.3602	29.2423	8.27594		14.3819	46.3805
				487.835	236.822	39.55	35.0092	18.1739		21.8835	20.1144
				430.232	688.013	52.6152	22.0218	10.3705		103.536	32.2716
				1619.13	2559.67	29.4964	41.1223	6.50117		33.4506	22.9143
				403.626	1872.62	42.9089	21.0263	22.6375		61.7141	24.1529
				285.068	2078.53	8.61175	34.2683	-1.79123		18.7356	18.8862
				2062.93	1254.17	43.1056	15.6227	40.657		22.9028	12.0697
				1676.44	1145.06	30.9731	788.883	17.4144		28.3272	25.5568
				480.914	697.894	25.5432	45.3007	11.6519		18.8346	32.6051
				563.282	1788.16	45.8372	29.93	52.3279		22.0872	27.474
				1159.88	245.586	22.073	35.3396	7.51019		17.2028	11.5342
				291.797	1123.72	48.9121	11.778	30.354		33.8771	33.8729
				626.458	462.693	8.51688	32.0153	-0.0417582		22.9478	11.924
				404.005	232.346	28.4433	22.6002	17.694		69.3046	49.4603
				1089.72	1861.53	39.7575	20.6593	12.1853		22.8325	15.19
				1514.07	2018.3	27.2113	36.3278	21.6389		41.1422	15.2436
				709.177	507.919	39.6952	30.9636	28.3923		28.7992	23.8529
				1403.76	1416.41	49.7643	33.5161	7.0979		32.5044	6.43649
				813.425	1332.08	28.0186	48.9214	11.025		18.203	32.7458
				734.259	251.6	14.7305	33.1011	-2.46424		73.8204	27.0651
				1925.92	1677.77	23.738	-0.285896	28.1754		22.1385	19.7748
				657.285	327.318	48.1938	33.7772	24.434		54.4095	19.9806
				482.6	996.924	21.7671	179.78	41.6247		38.5987	37.278
				500.144	336.031	41.8776	32.6255	6.35362		46.1651	31.0128
				888.876	485.68	41.3224	28.8544	3.74308		60.8889	26.5677
				512.644	1567.07	18.8715	35.0055	7.47095		17.3556	64.4778
				89.9489	814.646	29.7334	41.2074	5.02168		37.3306	28.9137
				211.263	1252.7	32.6413	23.8257	6.37886		32.6941	31.4144
				587.871	498.686	16.2184	38.2407	18.7317		34.9878	8.34788
				455.02	213.72	11.9181	35.3816	20.1633		8.62157	19.9326
				981.208	871.007	42.4146	43.4764	58.9383		24.7373	45.1992
				667.362	925.399	48.8561	68.3259	14.2792		46.9967	2088.34
				541.075	1117.62	46.9651	24.4237	14.3594		16.1154	33.6696
				266.201	2583.71	42.5429	42.9499	36.3891		30.7387	49.2535
				577.323	757.426	42.8168	29.7231	5.23795		52.7161	12.875
				895.306	1516.54	9.16535	28.5722	24.5898		30.8654	41.4207
				619.37	2064.85	39.4228	45.5742	9.49902		43.3049	121.896
				660.851	4914.3	33.6702	25.4278	31.272		36.3745	20.4263
				529.225	619.045	12.4738	32.96	25.8322		16.1744	157.36
				194.132	764.135	33.2819	42.8987	3.14967		31.9951	16.4113
				5069.39	5463.7	16.663	2251.58	33.1429		55.2883	54.5578
				339.235	540.424	18.5944	19.0698	21.7249		307.796	28.8128
				820.891	98.5243	38.9091	32.8261	18.8444		8807.8	80.0766
				39.5398	393.3	17.3528	57.8949	17.5608		2490.91	34.4635
				1429.61	2557.19	33.1107	27.8255	9.39706		15.185	51.1497
				605.014	255.284	16.3137	17.7377	12.6387		21.0324	30.2007
				1027.47	1064.26	28.2165	13.8784	27.3446		24.4564	12.3962
				2160.49	31.984	522.304	13.2726	42.4828		33.5314	18.2772
				699.528	866.817	38.9314	42.9876	11.8509		14.583	28.6612
				202.881	111.928	46.6281	45.575	0.771804		30.785	60.6024
				307.182	219.613	40.8492	10.5687	19.639		43.1585	20.5971
				432.782	471.749	30.9644	16.7317	21.2598		16.829	22.9394
				281.146	1105.55	45.1757	2.52162	5.78567		42.8839	105.039
				590.679	1088.34	24.522	15.9931	14.2043		28.5315	19.4595
				883.8	251.056	22.2819	8.54993	25.2863		17.7847	32.5823
				1272.57	394.494	28.2143	14.0998	13.9825		22.5896	6.25366
				412.81	945.434	23.1535	47.7045	34.124		14.3286	208.528
				563.279	784.248	16.9792	26.1364	11.7204		38.1416	7.61132
				927.568	348.711	33.9156	33.8948	38.9442		25.3942	45.9934
				280.598	1313.26	32.5543	33.2968	24.7053		21.3874	22.8986
				957.203	1249.73	27.3852	12.8477	22.2367		35.4521	381.54
				299.481	224.242	24.0256	36.7265	20.9757		29.8275	31.4796
				214.097	1031.32	45.2002	38.7294	18.1148		39.0118	23.7746
				139.458	316.287	29.9305	31.7388	10.6011		14.0597	22.8551
				1106.71	855.346	43.1885	18.482	7.13035		44.5268	38.5179
				469.168	532.327	27.7679	49.8756	14.6324		33.2822	28.2474
				761.896	147.489	23.8684	9.26417	12.9841		26.6966	33.3754
				1259.57	765.617	17.5958	35.5892	10.143		20.3237	63.7916
				467.669	1038.38	10.9314	17.356	12.6467		14.4824	22.3654
				56.0641	69.8085	142.049	27.2488	24.1431		22.9589	11.8884
				275.596	776.593	18.8713	17.2218	14.6352		32.1387	38.221
				709.786	546.621	33.3272	10.5255	21.2973		66.6377	26.4547
				1570.45	617.585	47.4135	35.9666	40.5881		30.7141	6.78333
				695.471	1187.88	29.9242	24.6188	28.52		17.189	25.7277
				342.4	711.722	24.9969	35.0628	9.31371		16.0143	28.3515
				611.451	831.378	16.1884	42.9193	4.21639		20.673	39.5661
				865.619	680.553	16.9801	32.7754	18.0308		37.647	31.5238
				1674.71	187.415	32.1897	42.4453	23.5936		20.7847	27.5231
				965.264	834.727	7.54972	43.6693	63.2382		18.7609	37.3207
				237.762	721.847	29.2562	28.2869	22.0149		30.5797	45.0748
				128.831	254.339	21.7512	15.0489	12.6772		35.794	23.945
				828.077	817.808	35.7281	47.0702	36.7387		32.9095	26.8878
				911.756	-39.9482	21.8427	34.75	23.0308		20.1206	23.3059
				98.7016	112.298	56.6118	64.4368	33.8841		32.1144	6.53037
				1196.02	769.242	40.2428	12.5543	15.5671		45.7646	8.72727
				1179.15	2933.08	36.4531	165.327	23.7368		22.3043	70.6289
				1899.61	989.959	11.6382	12.4274	8.01049		46.4456	27.6966
				107.386	226.262	37.0329	39.9177	146.666		19.6641	22.576
				403.005	347.984	7052.49	14.8179	3.71607		20.9635	27.047
				1369.7	1397.27	53.6641	35.1544	8.03722		16.265	12.8204
				164.249	1248.1	46.9554	37.4382	-8.34609		21.6691	18.1848
				339.409	1358.19	29.7463	2.43733	7.26352		58.2524	22.3572
				467.409	1424.22	18782.6	35.5261	12.2529		36.9377	39.9731
				1538.11	431.773	42.1111	23.5098	13.191		64.4532	37.8742
				609.267	793.612	44.9613	162.191	6.27245		32.0804	27.7648
				556.354	624.918	31.4905	26.0608	2.80059		32.3154	14.4561
				321.524	377.637	35.7336	26.1166	2.81238		76.7219	19.0339
				625.471	586.675	33.7682	37.4513	44.2097		29.4753	36.2477
				3682.4	1585.2	24.5808	26.3307	9.06943		36.4449	32.9148
				325.017	734.351	33.4188	24.78	28.2039		32.6298	25.0527
				1552.87	1255.55	100.04	36.2699	9.64207		40.7172	30.4366
				2427.95	590.261	29.3929	28.2827	7.70667		34.7734	77.0462
				991.785	1073.15	32.2015	21.8	3.78302		33.6334	74.4613
				1003.04	1968.93	29.5876	25.5031	8.51094		42.9438	52.6661
				704.398	1499.68	5688.9	21.7532	10.2274		1604.63	7.5087
				985.361	1307.66	13.165	5.78412	19.9209		16.4496	34.5842
				689.642	897.308	36.7257	29.721	4.07491		7.09735	55.5046
				486.865	398.988	45.6188	40.0834	15.5177		50.9664	12.9939
				1355.11	1420.72	15.7881	46.5645	2591.22		45.606	43.2183
				3040.49	112.583	29.9659	1.92802	4.35651		95.978	25.2666
				263.009	820.002	30.2602	17.3534	25.0676		15.4595	29.0446
				754.134	1221.27	27.0018	21.0185	10383.2		244.857	42.6766
				205.697	666.753	29.5885	25.9979	21.532		39.4171	32.5124
				253.955	1245.28	59.2244	25.8793	28.4108		33.4362	15.3901
				629.929	987.945	31.8193	27.9757	6.76204		24.8913	40.2837
				331.864	1331.35	38.5973	16.431	16.9481		30.7959	36.6536
				737.147	298.385	27.0704	70.2511	25.2968		52.645	463.272
				623.652	976.487	22.1821	9.20842	-1.77696		13.0593	28.5014
				199.14	1111.04	26.9383	17.1432	9.60334		27.0657	24.1778
				829.754	569.352	70.2087	-1.96008	15.0139		34.2076	40.4585
				626.349	1235.81	30.4291	38.0189	21.6095		43.0173	34.643
				178.006	4397.22	15.9805	21.1721	10.1077		34.3081	25.0067
				624.656	2431.54	28.0938	40.3657	6842.26		11.6749	21.7572
				377.612	612.982	27.6524	303.782	19.7852		35.0432	34.9386
				509.978	779.161	27.8126	33.0654	34.6245		45.0203	24.9573
				1393.2	2101.42	10.3112	49.1896	9.82738		22.3937	31.6713
				469.63	1352.15	39.9292	15.2997	20.0498		49.7479	23.9854
				816.588	686.625	31.4136	16.9627	17.4331		40.9703	17.1296
				802.934	474.287	23.4306	31.1224	37.3756		33.0444	21.2201
				194.667	892.986	31.6585	14.4028	445.293		37.9355	35.643
				1062.03	573.933	85.9474	41.7168	13.1813		16.4302	45.9546
				40.7283	1388.82	40.2234	34.7837	13.1913		26.2039	47.7985
				347.071	386.417	10.8581	42.8319	4.55606		37.6061	34.4308
				797.957	507.055	23.3689	16.1286	0.574735		26.7134	34.3764
				960.454	1255.69	39.7635	117.054	31.578		22.9547	31.9066
				2400.69	44.7752	40.3615	10.8882	12.1896		28.111	25.1468
				417.114	1180.44	14.3904	20.4967	11.5284		51.9409	24.7068
				740.93	1298.87	25.8902	37.1779	13.6083		50.5279	19.9765
				477.5	1118.98	23.5037	32.8052	15.2575		15.4461	23.8635
				194.978	533.302	40.9359	13.1761	24.1194		50.8047	50.6576
				207.243	2170.44	34.4936	512.072	4.53419		51.4336	37.0616
				319.68	471.676	22.1121	24.2811	10.7831		30.9018	33.4491
				1023.17	2169.76	29.3889	20.006	9.96823		51.5889	9.31714
				770.304	1195.23	38.3646	35.5027	9.18377		20.3459	43.3478
				972.288	1849.72	21.6543	38.4169	6.1937		37.4697	33.629
				978.898	1186.02	28.4702	24.8522	14.478		49.264	19.2355
				1033.62	1201.89	51.4216	20.1604	29.3324		28.8512	16.337
				242.961	1064.55	36.1938	3.44144	31.9479		33.3713	59.5645
				234.84	443.19	16.7638	20.7446	187.328		55.6213	57.6543
				305.913	1213.31	20.2972	20.236	22.0256		30.2285	54.6449
				609.622	848.269	37.8955	42.3657	26.8501		30.0171	41.6542
				1254.4	1681.46	76.9772	18.315	6.74481		16.6126	21.9149
				354.932	200.157	57.9082	31.5629	16.5466		78.4744	41.1519
				191.759	2149.49	25.6962	22.3955	11.5956		16.7081	24.3848
				630.677	8422.23	20.8388	31.8201	21.5051		20.8857	39.3184
				1779.03	1308.17	38.5725	38.1058	9.04429		52.9721	31.1119
				786.06	1074.21	18.6326	47.9683	14.7853		27.1185	41.9568
				910.419	652.881	39.2787	23.8416	13.1145		41.8983	44.1192
				1569.72	253.831	29.1345	27.875	22.4393		37.3299	37.9995
				1067.32	1367.46	26.3783	23.1576	9.90414		33.7424	22.076
				1593.9	321.668	40.4106	29.3727	6.66711		40.6439	34.9444
				1747.29	1502.54	47.4717	92.6859	46.0794		30.7102	14.7436
				896.134	429.923	38.0541	46.5062	4.94545		21.0459	19.1757
				475.72	887.199	12.4511	235.799	26.5074		20.8031	15.3991
				498.469	3010.59	30.2373	6.36111	-0.619308		28.4097	466.92
				265.271	911.324	18.5003	26.1268	-1.77778		12.7853	43.4175
				15096.6	440.048	30.0776	27.2652	50.9167		40.3691	-4.67727
				122.214	660.702	22.8094	16.6496	24.0975		96.3374	14.7749
				1105.29	791.878	36.602	22.341	321.428		38.2601	42.3406
				699.407	1266.58	31.6417	36.5736	33.104		17.1904	30.9577
				15344.7	1187.68	45.3936	17.5317	27.9226		53.0985	22.9405
				371.032	1915.17	9.5873	42.7862	36.8732		40.4698	16.8252
				1066.11	933.644	18.846	219.453	12.4896		34.3138	21.1273
				858.106	458.077	26.4331	33.7931	23.385		27.0665	37.9798
				2133.89	852.346	22.9722	12.8215	7.56232		35.3802	27.9534
				3022.66	180.493	23.4045	31.0528	20.2193		56.2496	85.6104
				1594.92	525.009	28.1748	15.4344	1270.77		13.3664	25.2079
				1836.81	913.925	40.9316	19.3942	20.4823		15.3668	17.8224
				29.4831	1725.9	50.3072	-5.06383	34.9583		42.557	28.3513
				67.5356	1225.15	14.7328	16.2115	3792.3		28.0696	26.7512
				657.021	606.744	28.1162	21.4299	23.1264		64.9567	55.6936
				586.17	1807.15	26.673	29.165	24.3893		351.807	33.4401
				7.92292	426.942	32.3297	57.8372	6.86057		45.2939	32.0184
				1273.4	432.76	1069.48	5.66917	25.5826		20.6082	19.4909
				1141.91	1306.93	43.6236	30.2385	15.6565		42.1327	19.5969
				437.524	122.786	33.4997	21.3755	7.56577		36.4154	55.5453
				785.414	1184.27	33.0154	9.05897	12.2076		29.3911	16.4415
				727.792	817.976	22.3954	38.986	39.0426		20.9688	19.2631
				1291.24	714.983	35.0014	51.7837	8.68327		36.4912	24.5604
				997.692	307.153	46.6249	36.8486	61.5617		76.1662	15.013
				1474.88	741.858	41.8135	29.8768	14.4486		17.64	17.9829
				148.369	190.816	586.495	29.0782	12.1823		18.4264	30.1406
				1449.77	746.438	28.969	24.0446	22.6473		20.0191	41.0002
				2720.53	134.172	41.8304	44.1208	37.4855		16.0155	57.8613
				339.865	3837.36	19.3758	9.90941	7.20965		20.3907	25.2623
				1969.08	256.407	18.8102	42.6683	-0.62173		26.6892	26.2841
				122.169	666.029	19.1886	19.9248	86.4785		693.414	35.01
				1127.81	353.192	16.2277	16.3789	24.5621		38.8149	20.9267
				242.532	1575.72	36.344	42.2188	45.1769		33.2643	31.8336
				307.771	2026.41	20.678	26.4172	8.52285		49.9362	29.7521
				385.591	924.374	50.9104	13.3359	25.8731		29.6561	19.8903
				1200.69	505.166	543.269	43.0605	7.68598		37.5567	36.0164
				237.045	95.6641	-8.43261	322.279	9.20736		37.9561	32.2967
				244.845	280.83	17.9594	46.6194	-20.0852		48.9813	21.5319
				194.654	1203.6	29.0002	15.4565	21.2424		28.9548	59.5053
				224.636	1325.77	42.3674	33.4534	16.2353		33.6711	43.5957
				223.181	1082.24	25.6599	42.5096	27.5742		17.3986	18.544
				1088.74	389.954	29.0216	28.2907	31.649		16.1061	20.5434
				835.235	344.403	37.4016	29.3386	26.0051		41.3635	143.406
				1219.71	794.456	26.5009	12.7011	52.5837		12.9264	20.6515
				967.921	377.632	898.475	29.8225	18.9969		42.9845	37.2315
				1407.65	585.205	33.7618	35.9374	6.72122		39.3818	54.1315
				329.752	965.303	29.9413	11.5933	8.57292		53.6371	4.67682
				1150.24	307.361	23.8276	58.783	34.5509		11.7735	20.7962
				392.659	1790.54	54.9356	27.0079	13.6208		27.2536	28.9005
				682.453	987.95	19.7448	37.119	18.0848		10.3752	32.4419
				291.333	93.6123	37.9733	25.8117	16.3555		116.808	17.2746
				937.385	-0.76738	22.7507	14.8314	35.818		30.9862	443.944
				120.695	96.8391	37.1918	58.1779	19.4747		55.9678	48.1712
				284.502	2041.87	41.2923	14.1491	31.1108		30.5104	17.6656
				872.062	1959.87	48.4938	-10.1563	17.2641		50.6862	39.0434
				750.87	617.329	21.5592	21.7057	14.1587		498.797	43.7304
				498.877	998.875	30.6443	19.3766	26.8833		19.7449	75.6668
				425.372	161.465	19.1816	1.54546	5.47		36.4212	12.2621
				922.075	366.541	19.4003	39.7991	7.30695		251.575	58.5762
				719.053	452.218	30.0327	74.2043	14.2366		40.5453	16.1868
				541.997	776.588	28.8467	16.0967	12.7945		6.96543	36.902
				587.355	2148.9	17.2632	36.3486	1.40571		115.85	20.4374
				879.65	706.113	24.1531	29.8109	19.4296		28.145	5.03393
				672.447	1194.24	14.8931	38.4096	11.1501		27.6208	22.5677
				462.88	779.553	40.5168	32.7714	8.60023		23.2286	44.78
				1400.98	3798.35	34.8692	-3.60081	53.9443		32.2455	27.7963
				65.0744	1230.41	16.1829	27.465	34.3217		40.0958	11.5387
				206.582	4843.71	46.1865	29.4869	30.0081		18.7366	48.3949
				1081.23	408.38	12.0266	83.0849	5.65237		28.8456	25.0501
				1182.23	2659.81	18.2041	43.5633	41.5004		10.609	46.565
				1309.64	3289.56	15.7809	1084.04	38.4759		41.8384	30.1743
				1489.81	419.823	4.48756	63.1911	39.1906		19.5913	44.3374
				72.6948	3891.95	441.53	25.9964	26.1601		23.2233	8.18893
				755.827	778.548	27.5454	8.44304	7.17884		18.4128	20.2928
				514.138	313.036	24.3715	34.6253	7.0032		19.3416	46.3817
				297.816	673.374	22.792	31.9594	18.2946		24.1969	39.4965
				1841.38	381.14	10.6717	24.2797	8.03021		19.8043	47.1186
				811.62	708.437	32.2653	37.247	27.088		18.7241	22.4327
				459.343	818.342	19.5877	12.7585	32.172		33.6037	42.5593
				406.841	115.356	38.1716	19.6016	18.3149		37.6076	20.2238
				196.762	175.97	20.0569	51.2409	28.9535		14.9018	56.263
				130.21	168.627	7.95859	26.4429	42.5326		26.0417	20.4778
				83.5395	160.062	58.3621	113.851	11.558		24.8569	26.6937
				209.821	337.632	25.2605	25.8179	7.34206		10.0583	22.3189
				999.01	1780.76	48.1138	21.0446	42.434		18.053	14.6954
				483.721	1106.39	24.2263	21.8786	11.5656		40.7856	42.2777
				1352.95	2838.22	39.996	23.3996	7.60485		24.514	38.7881
				632.543	56.332	27.4969	14.7365	21.2488		36.7364	24.7987
				1399.71	673.983	14.8363	38.6693	24.2053		54.4977	19.7269
				1218.93	2585.5	42.5032	138.515	13.0816		12.3105	50.0144
				500.288	1148.88	47.2767	17.2842	48.0577		8.67478	40.7248
				754.629	525.315	30.1497	22.9632	27.021		35.5868	21.4254
				846.29	1963.22	26.1935	0.330769	5.35742		29.8867	27.0411
				1455.6	107.816	29.802	16.5049	42.4429		40.5786	24.3677
				751.787	890.048	15.6827	15.8237	6.50435		17.5136	28.1604
				262.428	1774.59	26.0826	31.3451	4.25381		12.1026	17.6865
				410.003	156.472	15.7733	24.7592	32.9679		32.0591	24.2255
				1098.39	3007.19	17.8165	23.005	5.12623		25.8542	28.4718
				1322.9	627.876	31.5253	41.6172	8.18715		22.9895	15.4424
				602.067	243.101	30.2237	24.2419	27.0651		37.0597	45.2292
				1896.88	866.526	40.5593	24.6958	20.2009		14.2477	25.6393
				1589.39	835.079	38.1446	41.0969	30.727		36.1924	42.7557
				631.141	906.309	26.1787	26.4065	143.902		41.7448	22.5549
				440.224	1418.95	29.5626	166.003	26.8505		16.5889	22.1327
				663.134	850.465	43.367	-1.44477	33.9397		15.9089	15.3565
				668.216	371.609	33.9394	13.2779	43.4424		24.2835	48.0174
				1366.87	608.603	15.7037	25.1522	36.5766		20.9139	28.3148
				582.884	277.068	991.015	35.1134	13.4248		31.4245	35.4396
				315.719	122.534	13.6954	21.15	33.7321		26.3793	37.6397
				326.047	1097.8	16.1295	38.8852	21.6421		31.8652	30.8667
				797.875	47.8371	29.0084	24.838	13.9866		36.5442	17.5542
				695.462	637.215	26.0985	30.6391	23.2102		22.8827	22.1775
				653.121	161.724	27.9109	25.8989	17.7225		32.499	16.2974
				550.39	1492.26	34.7127	141.692	37.0585		34.2768	7.64117
				157.493	258.398	11.9904	27.5769	22.6249		33.127	41.9849
				457.603	1008.99	13.7318	15.2064	27.9533		21.2366	25.8822
				1354.81	867.299	19.1791	21.9187	17.4663		11.7663	43.5439
				194.119	1099.25	34.5019	35.6767	42.8109		21.351	59.9704
				370.95	34.0466	21.312	38.1279	5.30107		825.373	27.5553
				218.909	684.558	7.7191	24.6488	22.0297		31.3186	25.4894
				403.215	140.21	24.4724	23.2589	5.82346		22.2303	8.18427
				186.163	203.906	37.0783	27.9299	3.60726		15.7551	43.5085
				1125.99	1062.91	18.1264	2.48644	32.5592		27.4808	8.15417
				2328.89	69.5385	32.1658	47.7619	43.4435		26.2998	9.09239
				22.4179	1241.43	16.8712	30.4633	17.1979		49.5115	26.5879
				1218.77	67.7115	25.7731	30.53	19.1165		31.2045	20.3209
				319.038	322.313	28.5872	21.7918	17.7632		37.7337	25.5174
				3489.26	691.26	47.581	12.7745	13.6581		35.9358	5.99206
				950.598	218.641	33.3883	24.9149	6.18841		15.8195	36.2734
				2004.51	1041.98	17.0026	39.6468	51.4106		15.5021	22.087
				1326.55	1914.19	8.46216	18.9809	38.4481		17.2581	44.4135
				1252.11	1318.59	44.7681	14.3144	15.4402		45.4657	36.5985
				287.324	410.356	24.0756	54.3173	17.1383		21.853	18.5226
				263.817	675.967	38.0795	30.6207	9.64005		30.2108	24.1808
				995.55	827.779	12.6718	8.36135	27.7903		9.40554	30.8926
				236.906	841.687	21.2238	18.3916	1.46859		41.1796	46.0562
				1035.48	342.775	15.4578	372.023	25.752		28.7884	16.0545
				1128.48	326.795	28.4306	25.9245	45.3306		50.896	32.6402
				1124.1	53.0081	24.3294	50.1891	24.9835		26.6561	2395.22
				725.104	788.442	23.6552	21.9739	12.5625		37.995	52.5772
				339.177	1808.6	36.8814	9.38134	12.3212		24.4427	142.268
				1542.44	2050.97	25.7896	38.4723	2.1682		44.5416	21.62
				54.0524	318.341	41.0583	36.6024	35.5327		34.2863	24.8817
				143.025	132.342	25.6424	27.0325	23.2394		39.7238	72.0965
				1227.53	3469.97	33.1623	36.8935	10.173		39.5008	26.4012
				164.752	1440.12	18.2569	41.1243	26.486		38.3144	53.7679
				925.501	104.357	37.0509	18.7002	2369.51		48.984	27.7454
				416.777	9607.05	27.5904	24.5123	1399.78		42.4565	44.1785
				998.554	1932.01	16.3308	27.4269	14.2394		30.2787	34.3706
				957.667	1743.61	337.182	47.3176	36.6788		35.9464	11.318
				-156.607	1104.1	18.7198	33.9982	32.2638		45.4074	17.0606
				1676.68	210.482	20.0741	20.8742	5.28279		31.7306	19.4371
				392.416	341.518	23.1338	12.939	6.97236		48.3003	42.7724
				754.277	402.45	52.956	35.3967	67.2162		25.0162	11.1979
				194.633	811.688	26.2743	21.7114	25.7237		31.081	19.5864
				3073.05	1799.39	25.2437	22.5053	28.1102		23.0702	32.8565
				1626.27	170.59	28.0595	25.1816	4.29888		36.4014	17.0813
				920.004	1162.83	43.5773	15.1005	15.9085		18.2226	15.1365
				795.486	975.427	13.5378	37.7626	22.4675		31.2119	24.3963
				845.121	188.577	30.9834	35.4942	11.2649		15.7052	40.6628
				529.01	1226.24	49.2888	20.0688	8.68483		24.8803	30.5803
				1400.93	166.257	24.7193	44.3728	37.447		20.0538	28.3362
				921.741	415.999	30.852	12.4393	28.979		11.2689	25.9302
				323.158	185.586	29.9654	21.6367	14.8285		16.1046	20.0902
				1445.46	231.86	13.4635	37.2645	7.73815		39.5024	5.83421
				176.161	208.898	46.7403	12.3472	4.08224		40.8467	26.0813
				650.169	58.7319	33.4292	93.6153	20.2294		18.6357	23.2577
				1217.99	1378.82	13.9966	41.7811	28.5837		23.2406	45.5923
				160.253	1643.8	40.9955	35.5	34.7048		33.6726	-6.16417
				36.5468	1692.3	31.0826	29.8618	16.637		13.1436	18.2408
				988.362	105.127	18.4386	22.8041	21.1372		9.30094	259.546
				1433.62	349.277	20.0368	61.9764	5.51163		26.0203	10.4964
				2262.93	1551.09	38.4582	27.1934	12.2442		21.6904	16.5531
				531.271	1835.34	42.3959	29.3417	9.62782		14.6633	34.5249
				1758.01	1694.88	15.7415	38.4812	76.4171		23.0713	24.2785
				181.834	1155.17	11.9444	24.139	9.00217		10.4582	2.76007
				840.222	13.9011	48.8224	31.076	47.0368		17.4105	7.23199
				2108.06	434.808	15.3977	50.0146	3.32373		15.2607	39.9155
				414.379	441.504	31.6512	19.3043	38.2557		26.6366	18.3245
				319.078	1165.71	15403.9	39.3244	12.0801		50.8772	65.7983
				1044.68	939.278	10.2844	22.9549	16.0162		54.7369	25.3888
				678.754	2210.96	11.4347	21.4167	42.5694		35.445	38.3743
				1960.07	1630.09	24.2693	36.4359	5.1242		23.076	14.1468
				338.417	498.568	33.8276	36.8739	75.7768		21.7387	-4.94804
				953.72	1302.9	14.9388	51.3474	13.3122		26.2784	15.6674
				2260.47	1296.51	17.3041	16.4048	16.1918		43.1421	31.7968
				416.78	467.79	4.35863	12.3753	32.6274		43.5458	44.0884
				1495.85	234.135	17.1188	13.2667	10.6401		17.5836	18.9843
				860.591	735.01	18.1895	16.4401	21.9458		20.6221	38.1711
				1578.16	305.762	24.3671	35.1747	38.1363		39.7103	46.2185
				127.89	104.92	10.9646	27.155	23.4423		43.8788	31.0106
				618.761	1614.83	8.75671	63.0748	5.8626		20.5118	17.044
				1509.76	1453.46	38.0363	18.6045	12.1469		23.3913	16.7714
				2544.75	225.934	26.3611	38.6171	15.6151		17.6667	20.9451
				810.974	181.672	13.9614	27.3931	37.3673		58.5348	20.0562
				1792.11	411.45	24.2988	44.1337	14.9637		8.40099	21.8115
				1369.64	754.749	37.8344	18.8816	3224.47		38.0919	19.4271
				824.245	748.65	27.3245	7.5584	18.9938		10.5993	8.10733
				327.957	133.179	22.0132	19.9458	31.7437		30.6275	20.0457
				3890.49	775.748	45.9358	25.2335	34.2242		39.1925	-38.5262
				355.476	210.322	11.7854	29.1308	8.23721		28.3911	22.1506
				306.934	689.563	35.3472	8.47353	18.7465		23.6732	10.9415
				555.99	79.1429	36.0192	26.2599	11.8328		25.76	90.8983
				1430.51	916.97	23.8217	12.9794	13.7034		31.1271	11.5124
				185.303	286.881	19.3387	34.2393	13.6015		45.8245	19.4301
				2112.45	979.501	23.1024	29.8613	18.6225		40.0563	26.9723
				817.873	119.118	17.0372	-2.06701	9.80629		38.5818	40.9388
				3605.95	1280.67	22.09	10.4077	43.7122		39.7948	25.2691
				879.244	1349.54	45.3646	9.97556	6.08628		40.5222	26.6642
				1612.32	433.942	32.6443	28.3388	22.9318		30.1702	66.3162
				816.649	972.16	27.3289	42.9089	12.2508		25.2382	14.9227
				403.175	424.793	52.1021	25.5841	32.3069		25.6378	31.632
				1478.69	1877.96	27.1984	21.3938	16.9159		13.7509	23.7885
				766.75	1415.14	40.8371	21.661	14.5509		20.6707	18.4321
				1279.47	697.28	25.6052	8.45245	-2.01995		43.6674	34.044
				1570.83	1152.69	21.1067	24.6765	24.1875		36.8759	50.0136
				1543.19	913.389	37.9753	39.1909	15.0835		18.3659	20.2044
				1676.13	46.7649	16.7054	45.1812	168.638		22.4862	27.9668
				1140.98	231.358	19.2718	26.7508	9.63387		37.1687	84.7774
				1182.44	859.531	36.3096	4.2069	370.379		47.2263	5.23923
				860.944	628.116	40.9666	37.4527	5.37638		42.2833	769.505
				1560.96	1806.35	40.0619	37.8531	3.3466		48.0094	17.6496
				232.678	1442.39	23.9295	76.4937	8.12447		28.6781	22.4915
				436.154	387.132	483.411	24.9716	33.2155		24.7794	22.5367
				180.273	351.946	23.6949	53.5607	16.8439		32.0202	17.6987
				667.56	696.94	32.9055	45.1715	54.2123		44.7551	21.701
				433.831	154.7	34.8181	12.0904	50.1695		34.9927	28.9307
				685.923	652.747	54.1029	35.8101	21.8431		49.2021	297.166
				2066.88	669.886	33.3514	35.4177	0.512428		27.4841	17.9164
				710.294	405.761	44.7082	68.9186	131.873		38.9605	4.13716
				317.41	699.706	16.2451	14.8684	21.9713		9.87531	12.6272
				1044.57	268.039	28.9751	22.5766	5.41501		18.0205	41.8173
				1998.47	1083.31	44.4221	50.0123	-3.16471		31.4443	13.3555
				1382.93	1279.13	45.3889	29.507	59.1925		21.3303	46.3706
				1636.49	987.804	23.2231	22.5961	12.5881		37.4327	16.1073
				1614.54	1119.8	29.3597	16.5945	23.7984		6.35733	34.0249
				1175.48	1025.93	11.9436	26.2943	2.29363		36.1971	35.5116
				613.189	1827.77	21.9487	32.2322	15.7145		21.3892	23.1303
				613.68	882.396	20.8434	236.155	3.49155		36.134	3.98205
				782.079	230.332	25.4353	20.2166	31.124		34.0528	21.3998
				1587.92	290.681	39.7202	109.607	8.91264		5.21911	31.615
				1118.82	5077.01	41.1179	9.24641	43.8951		44.8586	30.6264
				3356.57	1634.48	48.3568	18.5708	50.7597		27.8947	9.79972
				1122.26	2400.22	51.8668	15.8979	1402.93		38.4509	8.15184
				609.3	1287.36	38.9783	38.1912	14.9232		22.4836	25.3415
				579.686	481.503	29.9263	126.978	15.8788		43.0008	28.279
				760.049	2323.07	38.8698	26.3806	14.295		37.9279	32.2187
				704.552	66.5745	343.118	17.6429	0.298261		59.0117	37.9232
				510.839	2382.82	31.0182	18.2503	19.7747		14.4106	17.8155
				1666.78	431.273	12.7791	22.1453	11.1474		33.3358	27.0902
				1848.75	402.881	27.6667	22.5166	24.0096		39.5594	13.21
				584.849	584.603	14.0703	23.117	16.3419		23.223	11.6544
				1580.96	1683.17	13.1513	47.0596	-3.381		40.8943	15.4624
				1521.29	653.325	18.4719	22.2647	31.0216		30.6546	34.1234
				265.819	142.005	15.1832	26.6317	2.9903		123.253	0.31696
				1559.1	1061.13	31.2087	44.2102	24.081		31.2542	15.5157
				124.239	1640.09	30.5354	7.6875	25.6874		44.7453	36.7362
				956.57	174.032	23.5549	20.6818	15.4577		27.009	41.2805
				882.148	1769.73	50.8689	22.6167	25.2311		44.5448	18.9972
				2625.41	1406.72	32.7611	30.6984	3.80876		42.0861	29.63
				1008.51	721.878	11.8599	26.1585	11.9182		9.92722	27.841
				2734.65	265.231	19.339	53.5289	11.4199		40.1786	18.4709
				192.067	1035.87	15.3844	4.21547	20.513		26.7001	26.6721
				1180.6	255.191	33.759	22.3884	10.4674		20.2145	50.6352
				2448.04	1272.84	32.3741	12.7798	7.20656		33.1275	65.8828
				746.035	1535.39	24.2508	32.7982	35.1657		36.9372	23.4627
				29.4174	797.28	49.8911	32.3925			19.3789	8.81942
				1362.43	126.789	30.6003	14.2454			42.8495	6.75673
				177.26	884.75	30.0329	30.0667			33.1146	24.7434
				513.535	1227.77	23.8846	22.8819			27.6902	43.0427
				14.1732	1507.92	38.3256	26.1855			25.5621	29.6836
				980.511	62.9844	46.9427	15.0351			23.5889	31.2589
				177.253	347.961	45.6343	30.714			66.6973	45.5209
				57.9529	107.691	20.1431	11.3797			186.093	35.0066
				1240.57	502.065	39.6581	-0.250366			37.2418	23.461
				1754	166.279	29.5266	27.7327			97.6605	405.343
				976.338	350.509	45.3573	46.9252			37.0236	19.3191
				144.61	1980.1	26.3432	73.186			52.0919	32.5957
				711.028	843.328	46.8241	-0.868817			28.7661	32.3529
				1720.61	269.84	31.4511	35.3238			22.0583	11.3033
				2962.88	1866.96	11.6927	36.0801			36.8926	6.2789
				1163.99	189.183	26.979	14.5568			22.5312	33.7658
				266.297	716.093	41.8098	9.90763			46.117	29.3345
				1098.3	627.629	22.9548	22.1355			34.4333	31.3731
				603.025	949.765	17.2957	23.5006			22.8713	41.7995
				148.978	1139.51	76.1059	35.779			45.4166	24.8878
				1156.17	231.775	40.0161	36.2667			26.5567	19.9349
				379.916	290.131	24.5734	-3.50766			20.276	43.7679
				1156.69	694.51	45.7431	12.2192			38.7395	38.9019
				1046.89	64.0638	2953.75	27.5976			46.1379	21.9809
				1500.03	88.2917	20.0749	180.88			22.2793	52.3468
				87.7263	542.109	34.8289	25.3926			55.7888	17.4447
				945.655	2237.19	24.7553	22.5366			41.6807	16.6624
				1178.08	272.74	24.5251	5.1789			31.0258	21.6739
				770.336	381.392	25.491	5.57132			20.2264	2039.38
				210.895	287.396	36.3844	7.09459			34.3432	21.695
				900.461	825.397	17.8149	11.9412			27.7089	15.4614
				143.829	1230.18	26.7295	24.9355			14.3667	99.7884
				1851.95	38.1946	12.3074	10.6341			39.7276	24.4404
				1377.38	2432.12	39.3167	5.10793			27.528	16.3512
				1471.57	6290.81	33.8206	26.5174			64.7289	35.1906
				2038.87	1088.27	23.4379	15.424			27.543	17.865
				2117	17768.7	26.8427	17.6728			31.2604	33.8418
				1069.99	1249.62	27.2148	43.4753			27.0714	9.05208
				1289.8	1433.6	23.8477	-3.62466			18.7225	14.1142
				1684.29	333.301	19.1541	7.37437			46.2409	30.873
				499.274	612.083	40.5357	36.791			17.6103	17.5848
				843.268	1755.03	33.7502	30.9586			40.0759	17.9695
				504.843	414.139	24.678	16.7302			45.515	10.5357
				137.921	1380.21	29.8096	-5.27901			8919.47	19.6126
				2204.69	282.952	29.4982	22.124			32.2794	12.6285
				111.128	1333.32	37.9218	10.5477			25.0956	11.7074
				1421.93	423.434	38.0147	3614			25.0812	8.56318
				1125.69	621.036	32.6342	38.2895			31.047	13.0184
				229.705	382.171	30.3802	38.9062			36.729	25.3535
				215.194	47.4008	24.1052	41.2965			10.7508	14.0479
				316.151	735.863	18.6018	10.3481			63.1564	55.1342
				638.016	985.796	28.6179	9.10294			27.147	12.2745
				977.245	1159.75	23.2577	15.4154			33.5801	45.7195
				1282.29	1174.73	40.7384	28.9386			45.5497	-1.89988
				888.452	283.412	24.8694	11.1148			27.5227	3013.09
				1877.47	576.092	44.8028	36.2131			73.0792	38.1448
				678.113	716.465	32.3048	19.7181			30.3393	19.2706
				428.632	299.623	26.4311	-4.05275			11.5064	74.1794
				460.017	624.44	35.2194	24.8059			43.7558	33.8219
				135.081	190.99	12.9244	9.49453			40.394	29.1811
				887.659	828.375	31.4363	23.7212			15.5312	33.1874
				913.689	539.637	23.404	9.90251			24.8866	39.4963
				308.387	814.582	38.3951	18.3779			17.3515	10.6256
				372.947	150.964	41.9199	15.3921			32.5386	19.1814
				1604.68	446.377	32.112	28.8751			40.1153	41.1875
				506.624	8345.16	53.8479	7.64487			54.0136	7.19796
				42.8843	1278.7	40.7065	50.0154			38.6536	32.5576
				256.889	557.294	37.1228	19.4528			15.655	19.1141
				429.192	55.3413	38.8413	8.27925			48.3808	21.8793
				367.146	361.056	47.1169	35.6461			13.8064	30.1422
				1120.8	243.441	17.7965	19.1928			95.8671	22.2347
				406.963	294.657	40.1877	5.85739			23.9372	14.6701
				1414.72	204.292	37.6984	63.8685			37.7507	89.9473
				561.863	400.799	24.5684	58.6326			22.9269	12.0904
				3447.05	493.646	30.4979	28.5054			44.0778	14.3503
				755.238	876.553	21.4526	37.8222			30.9696	28.8835
				872.153	384.457	32.0193	43.1727			22.9088	24.9808
				343.068	1511.99	17.8246	16.1218			44.992	28.6906
				1704.62	292.239	40.1753	19.8999			49.6026	24.3068
				625.578	944.788	21.9316	27.6052			22.9575	-7.57587
				603.141	215.186	45.0356	51.3609			50.5666	43.1673
				1133.25	1126.89	9579.19	22.9206			29.6063	-0.811321
				674.678	10292.3	27.2523	49.4297			30.2762	1849.3
				1935.42	298.62	47.6853	40.1489			44.1067	21.4795
				2040.19	1198.61	26.0738	14.1307			29.398	31.1844
				318.097	819.331	13.9825	27.2279			40.6324	29.7956
				763.645	675.058	12.2405	19.094			46.2877	8.69734
				266.786	1070.85	46.5728	45.0977			39.9925	46.4785
				433.07	248.739	39.1186	21.3295			47.2378	18.0255
				381.893	432.027	19.809	16.8265			56.3686	16.3474
				53.9209	1382.53	122.376	0.435631			42.8333	64.5014
				969.859	907.397	21.8546	11.2635			32.1173	25.4769
				1393.85	279.925	36.3996	9.70566			34.9884	54.9705
				343.11	640.832	20.662	21.4553			42.3297	20.5423
				94.8628	300.737	40.3743	22.0409			18.9276	29.994
				331.97	937.384	40.923	19.9716			20.6566	6.1575
				760.026	299.782	17.4954	2.13936			33.7931	10.1304
				1571.2	2189.08	32.7477	19.9269			20.2103	18.8773
				1183	553.931	19.4783	-54.2861			32.5837	21.9781
				1792.57	2641.63	27.4153	15.2422			32.3178	12.1609
				64.7689	1117.2	47.6536	28.9905			35.9747	66.2401
				1337.94	373.599	56.6082	40.1845			26.7477	1449.11
				381.097	812.057	188.582	27.7262			18.1571	33.6337
				447.29	724.667	33.6766	19.656			45.1873	46.5243
				2095.9	953.751	64.8577	24.2043			14.8103	300.69
				161.588	779.82	36.1074	56.3976			34.1217	8.63005
				1499.1	290.123	16.4928	26.4964			23.1103	2206.66
				445.623	700.056	27.221	37.8149			36.5673	30.2882
				805.481	167.84	31.9863	29.6271			23.6429	51.4767
				1440.31	154.65	27.1207	29.4738			14.1358	33.6788
				1794.78	75.7605	22.2993	18.6346			30.5807	18.5089
				714.421	1184.68	16.5875	454.398			48.5934	26.8684
				212.883	357.908	18.3219	15.534			39.5372	-10.4332
				1037.9	387.216	44.6808	19.5954			44.6192	29.3185
				1743.83	1466.61	23.4769	21.7105			49.1268	20.2737
				572.172	226.382	20.9142	25.7643			54.0417	-4.67431
				346.257	153.418	37.4414	32.5182			34.3971	8.80406
				881.493	171.205	29.9576	18.3522			15.0294	134.636
				131.416	101.661	34.558	25.5525			31.0716	0.11956
				2950.65	1586.49	30.0283	15.0416			26.0609	42.2814
				829.048	1455.37	24.7081	15.3883			17.3333	36.221
				1923.66	255.486	22.0111	4.33054			21.4	59.6486
				909.507	141.836	46.1664	20.041			40.2088	33.293
				2034.22	232.565	23.0879	9.28393			25.0351	11.4931
				971.589	2915.77	-121.247	26.899			35.2091	9.29697
				227.439	1592.98	34.7092	15.6082			20.2524	25.4513
				1940.59	1557.15	42.5365	120.868			27.8627	-3.8152
				1480.36	624.467	19.071	65.6352			43.5771	49.3648
				1547.73	742.511	31.1707	8.42938			25.274	59.57
				1313.84	1598.33	33.8481	30.6747			30.1868	32.0861
				1191.24	670.797	26.5793	30.7611			39.5204	21.5235
				478.689	781.799	9.90209	14.307			37.6558	27.2769
				1655.22	110.733	20.2113	28.9153			41.8613	36.3773
				221.141	1672.41	70.9734	22.0489			18.0735	45.8721
				1907.48	641.542	28.176	50.2747			23.9708	26.6127
				1381.55	508.268	14.2545	34.4053			89.7789	12.295
				496.727	85.1825	18.8053	44.9559			21.0224	38.7724
				161.853	1458.42	23.5651	39.766			27.1135	33.968
				213.297	982.607	43.8566	24.8008			43.9228	20.5326
				1224.09	1003.86	18.9609	32.3009			48.179	27.8757
				469.935	22.0913	21.1281	60.5494			29.9527	34.754
				2003.1	815.625	20.4017	29.0379			38.1333	33.5343
				617.024	821.552	46.8007	17.9794			42.0546	16.9701
				278.694	874.151	32.8034	48.0674			36.8198	15.2462
				1276.34	1741.64	37.5076	29.3347			51.6319	33.8728
				232.448	1110.13	28.7118	22.0565			47.8292	69.9217
				466.49	1054.89	21.8558	-4.10552			40.8506	21.1784
				4732.73	601.119	31.223	29.058			22.363	5.30728
				414.539	399.415	15.518	15.8103			21.7398	17.6893
				959.665	468.715	49.8956	62.1186			29.9867	16.1424
				416.768	386.138	36.1042	19.9198			38.3757	24.8882
				384.631	84.0609	29.2321	12.7051			19.2097	42.8685
				2873.36	120.842	30.3286	14.4925			32.2548	23.4549
				749.608	21.7362	22.5836	45.9221			24.8793	34.6405
				1633.58	64.1996	86.0881	45.9795			31.7687	18.8795
				708.759	314.983	35.2726	15.4489			16.3947	39.5078
				1368.11	383.053	39.2921	25.4007			42.9065	32.3686
				589.037	1142.51	40.6122	19.32			15.2109	27.0183
				469.758	56.8899	25.3525	33.5097			46.6584	18.2122
				753.173	719.455	4.55659	50.8622			10.2026	32.4921
				1035.64	297.423	35.014	22.1125			22.8385	46.2941
				340.616	222.993	38.2912	41.7467			96.1993	21.671
				629.103	1558.91	35.8749	19.0247			22.1199	11.8841
				744.26	395.791	22.4195	8.43342			13.9121	29.9355
				1940.21	184.832	28.5779	53.3323			247.771	38.296
				107.98	774.043	26.8042	37.4214			30.3194	16.2734
				827.737	1695.63	35.0329	21.216			41.646	24.6337
				876.077	980.577	40.3972	8.3986			42.6758	20.1985
				1176.94	176.163	38.7621	41.0581			21.3744	23.3462
				221.469	876.717	59.7587	48.8809			37.9094	36.541
				1332.71	543.136	40.9582	23.6207			36.5153	25.7749
				816.578	193.581	54.9487	15.1247			53.8443	10.6707
				267.859	995.311	36.329	27.2995			56.8973	48.8062
				230.972	1955.37	9.17637	15.9827			64.8091	63.2362
				2233.89	498.379	40.1325	21.6109			72.8756	29.044
				124.04	1984.86	30.3843	11.746			25.43	175.844
				307.718	99.5507	20.8052	20.8029			40.529	21.4565
				306.238	89.3283	35.6421	18.7381			53.6515	22.1389
				404.264	525.628	26.7276	12.4884			17.5448	352.558
				176.644	1355.07	25.4924	55.7119			40.9372	61.8265
				1270.05	979.85	30.1568	20.377			30.8872	21.4348
				299.752	307.701	23.7562	31.0605			18.9888	23.1362
				80.6874	511.4	21.8254	20.6722			39.1151	21.9856
				1131.46	311.127	29.206	14.629			23.8467	41.0563
				294.633	1577.31	42.9107	27.1223			12.17	10.296
				122.788	298.707	54.0727	30.9456			38.3346	54.644
				1244.49	1332.01	4.62784	1459.86			33.2698	15.531
				113.213	547.269	34.1077	25.0188			50.5254	19.499
				664.808	472.28	30.5194	12.2249			17.8535	45.2769
				237.6	62.451	22.2778	26.9485			29.8809	39.8204
				1858.55	895.265	36.4053	9.97837			26.0089	11.1775
				136.968	232.577	333.159	23.5451			33.9908	12.703
				780.421	818.037	70.9282	21.574			49.4478	18.015
				463.996	581.349	36.4273	47.1468			30.0101	31.8073
				1216.05	424.433	17.4893	27.9009			46.4477	39.1851
				733.281	924.444	34.9348	46.7623			26.145	36.2224
				1085.66	377.428	317.503	26.0803			20.3404	38.052
				94.4216	320.034	10.4033	13.9473			36.7592	8.0706
				169.403	571.01	35.387	32.9267			33.8782	29.2204
				1944.89	983.653	15.9912	41.1991			44.1127	19.5223
				267.738	967.067	35.6667	17.8162			38.5656	49.9731
				190.629	1633.7	18.3925	13.1564			8.96535	35.4971
				1158.04	956.29	30.8375	25.7623			20.8819	23.5915
				1065.42	1444.4	46.8634	36.4825			37.538	11.3247
				1055.74	109.684	14.7233	46.94			29.2761	2.18913
				1204.24	5455.74	38.1609	22.7843			23.289	21.1878
				12.0582	393.529	25.9448	23.0713			34.7838	30.2767
				672.043	338.259	12.8444	13.5235			42.545	16.4545
				645.214	689.789	42.3292	495.42			36.8799	31.4022
				633.999	599.736	23.773	11.0667			32.2931	12.4886
				404.16	375.649	33.1113	59.9062			11.4405	28.8124
				19.6067	133.426	30.2419	30.9784			18.908	460.02
				1767.67	484.18	35.9136	36.9427			25.5834	59.9807
				111.982	561.144	17.9078	11.9958			30.9444	10.126
				1269.07	813.404	31.0756	49.5229			36.382	13.6031
				253.868	869.734	23.0507	15.9122			15.1612	36.4201
				1142.68	43.2422	20.7785	31.4175			23.3537	18.0971
				104.327	469.329	106.583	40.7072			29.14	13.7436
				872.708	2001.99	49.8567	16.8876			33.0092	18.5508
				77.518	563.19	52.1319	88.6325			117.632	19.6661
				60.9225	1757.76	16.5686	41.1093			50.149	11.097
				601.293	1548.69	32.6476	8.64536			54.7487	20.5938
				1183.31	1096.07	39.0058	21.1909			16.8182	13.4072
				187.501	759.4	43.5685	23.455			193.728	16.3506
				1453.23	292.685	19.1958	15.1611			15.0027	1246.66
				511.316	688.218	37.7797	12.6551			45.5176	26.0944
				240.849	242.126	46.8507	16.801			53.3417	28.0221
				94.7909	992.799	16.6066	11.33			30.6225	26.0793
				461.121	627.15	34.762	20.9653			24.5497	23.322
				1024.29	951.648	17.6185	44.9677			55.3548	27.3149
				120.545	67.4532	11.9286	25.5224			69.4554	18.7571
				743.951	985.091	32.6283	46.6798			19.6444	19.0076
				1482.94	371.716	20.2785	19.4763			36.361	27.6077
				1206.75	1532.38	9.40087	43.186			41.8249	10.0204
				1181.03	826.094	10.8544	24.095			23.1901	17.1746
				576.045	1526.99	22.186	2.58077			42.562	31.1701
				881.334	2060.7	40.9879	23.7213			38.4056	49.0988
				570.701	477.214	22.3648	15.7655			33.8223	19.3307
				500.252	655.375	24.7439	12.0801			25.09	12.7939
				1572.01	435.711	21.6109	27.3209			50.4877	2135.89
				284.336	1018.46	17.7337	40.3888			36.3144	23.9194
				554.992	905.774	37.5849	37.3584			27.8057	22.2365
				410.754	2209.09	11.09	32.3273			41.5975	27.432
				997.516	834.942	21.8602	16.0071			29.6677	7.5472
				1039.1	269.073	28.7783	35.9208			27.9833	29.5282
				1177.41	600.93	23.8033	33.0398			50.3973	16.5385
				248.655	267.552	41.1	30.3656			36.7453	5.5786
				1312.24	917.868	39.9827	28.1962			13.1793	22.392
				2464.04	457.595	45.9036	32.2784			37.8398	19.3678
				130.224	1058.58	30.9449	12.9936			27.6322	17.3307
				1368.77	520.074	17.0759	37.7023			224.279	40.9895
				680.375	941.915	37.2048	338.089			31.0129	38.4242
				1189.21	1253.34	41.707	12.6685			21.566	7.8518
				153.722	386.518	62.8207	19.6234			27.528	47.3764
				812.827	230.435	217.625	25.5849			19.5731	18.104
				924.742	1026.83	33.0605	16.2884			26.1924	33.3562
				1494.42	2030.28	39.068	33.3498			30.8933	18.6753
				1848.23	735.347	22.1028	64.0442			37.3742	33.0498
				351.311	801.187	28.8788	44.4721			50.2034	8.78474
				1636.13	89.6667	25.6033	24.441			48.596	23.8153
				970.132	802.014	39.819	28.1543			23.2498	24.443
				1037.59	1521.76	129.408	23.4686			24.3123	20.5633
				1451.07	296.037	50.2807	19.5173			112.163	38.2308
				642.839	1387.48	131.467	18.884			34.0614	24.1455
				531.912	1624.55	11.4588	52.2967			49.6421	31.6553
				781.634	8291.83	17.1207	25.138			28.5073	61.6245
				31723.4	-1.72377	14.6104	27.2397			19.7223	16.0254
				38.5581	271.41	29.1701	23.9066			31.3078	19.7071
				2375.34	1043.4	26.8711	40.9893			41.5623	32.5853
				1372.15	1433.42	190.169	22.6377			28.0676	29.5835
				1100.57	792.138	17.4366	42.8611			52.169	27.6651
				1031.25	1192.34	27.1804	57.7662			23.4158	7.46449
				1005	3941.31	39.6942	30.743			20.6307	17.2223
				138.799	-44.3178	48.8836	6.55211			41.8352	11.256
				1295.73	895.648	24.4578	33.8605			30.6826	21.9692
				546.859	-11.5823	48.1041	14.2947			35.0503	41.3148
				926.243	58.9705	559.391	-2.2014			40.6974	11.2385
				98.5268	1894.19	29.8749	11.1474			22.4753	29.8645
				1026.84	299.17	6.10239	60.3154			24.1262	15.2564
				49.8304	2783.22	32.969	19.8788			17.0059	26.4845
				1050.57	551.466	44.3438	19.5429			55.292	9.06532
				330.686	137.905	11.2865	38.3941			32.9707	33.3142
				878.26	2188.56	42.1634	18.4048			37.8671	1.13274
				40.4222	343.428	31.6594	6.08118			32.9791	5.66168
				249.913	532.415	41.9796	11.8167			33.529	19
				1416.68	1904.44	29.5365	61.6053			35.1719	17.9575
				115.968	1477.8	44.8374	26.9514			56.9363	13.1403
				589.67	1447.65	29.787	28.8937			20.4399	41.5718
				708.428	498.625	12.6579	5.51833			8.5236	28.5342
				119.187	435.464	29.7733	15.8658			53.7734	34.0544
				486.686	3434.71	22.0504	38.9753			34.4098	14.9141
				940.855	41.5363	41.4159	39.7239			27.2549	19.8414
				863.119	485.036	23.142	42.7172			38.4612	27.2894
				475.653	185.651	24.7509	7.24152			35.6471	21.2036
				403.008	649.557	21.5903	12.1007			27.1419	32.8497
				872.414	147.259	42.4727	24.4406			17.8577	19.1196
				2853.01	1453.8	32.7815	49.0288			50.3809	13.6099
				695.537	1304.27	33.8404	14.0363			24.9459	27.9418
				453.763	137.421	46.1195	20.2137			47.4138	21.9422
				436.75	2225.35	25.9875	10.514			21.3199	17.2034
				431.367	691.193	30.639	16.8635			42.2151	94.3265
				1445.24	861.344	29.2529	26.4852			36.0294	52.1347
				282.07	600.08	21.7358	59.8817			27.9036	8.489
				1576.17	471.039	28.4974	21.2298			33.0244	38.5387
				1382.76	2363.35	25.9616	5.25559			33.9668	40.551
				693.89	636.429	37.8489	31.1498			32.1498	13.8841
				533.508	350.974	13753.3	20.336			13.769	13.1133
				2282.22	439.413	18.4259	22.5382			35.6604	24.5653
				267.641	2047.73	19.8362	21.5804			21.5973	16.1856
				635.75	1295.28	21.5868	42.222			43.0564	39.8277
				744.265	199.52	32.7818	31.3129			22.6077	27.0875
				729.601	1258	54.4367	10.8921			52.6814	23.6754
				850.748	1170.6	20.0352	62.5861			38.2682	33.0573
				120.613	607.445	27.8664	22.478			35.2404	26.0382
				1301.3	842.673	30.2166	16.6788			52.6135	29.0952
				1036.02	660.541	30.2397	33.4464			13.5413	33.0324
				304.02	946.316	45.4361	59.8812			21.4208	25.0584
				799.728	438.468	31.9412	64.8077			50.9864	26.0422
				568.706	962.489	21.8715	25.9251			30.5351	15.1724
				856.246	273.327	12.8555	437.736			37.3641	11.592
				695.502	426.853	15.4305	147.394			65.5679	23.9346
				298.028	681.31	40.333	21.9349			26.3368	37.9112
				53.3342	367.725	40.7183	54.4401			54.4309	15.2613
				726.73	856.422	15.8567	13.9151			53.7077	129.978
				1922.35	552.401	20.7186	18.8805			52.0504	19.9233
				1079.18	1542.82	44.9461	10.5929			43.6752	18.5212
				1995.88	2085.85	50.327	12.9314			26.8213	27.6398
				577.593	625.978	25.9987	24.1245			30.7609	8.92155
				951.594	758.021	33.1705	22.093			38.7754	36.2983
				102.707	457.754	37.5285	43.3566			26.9424	21.8819
				791.212	1273.01	26.9529	28.4288			28.4655	29.7301
				1184.77	1288.35	29.4224	44.0414			16.7668	38.2795
				28.1953	1964.24	51.3337	36.8583			51.0194	20.2919
				1189.9	379.999	32.8837	15.5833			13.7625	3441.38
				311.284	1202.82	22.481	33.6592			25.6399	14.1068
				177.381	1557.28	32.7195	50.0243			42.2139	11.7085
				1330.72	741.24	17.7718	9.24718			260.639	-1.92227
				412.033	890.899	12.1615	32.0404			37.2626	43.254
				331.305	967.415	24.4109	818.453			23.4042	29.2435
				1181.7	858.036	21.8366	23.9173			56.5055	29.0281
				335.093	695.981	27.4713	32.5991			16.3136	29.3883
				924.054	367.207	43.4445	30.815			28.2953	23.7558
				1014.29	856.159	35.3184	35.368			24.6905	12.4808
				909.851	1405.31	11.8149	11.8266			19.088	17.0534
				159.307	826.412	32.3836	79.0634			34.7771	16.8645
				1328.3	1437.95	666.584	14.7184			38.9091	13.0316
				1028.1	1941.69	41.4716	16.5725			40.7312	13.0286
				299.534	372.002	30.513	27.6779			27.1881	13.8116
				642.774	1567.38	28.9801	2.93961			20.0505	22.1159
				251.448	155.714	28.6013	29.2802			44.6672	25.3922
				270.077	349.176	105.873	36.752			40.1003	15.7697
				1665.58	1264.09	43.4558	15.8553			79.5714	23.9073
				900.346	2001.26	41.6609	45.5913			40.2968	11.6227
				222.192	503.47	43.84	14.9731			22.4583	35.487
				944.891	879.039	25.7442	25.5449			38.8164	23.9591
				80.9087	156.05	29.7691	10.0675			57.3139	2503.72
				514.765	1191.23	16.8393	11.7773			32.8524	25.1144
				1577.07	1643.83	22.1053	20.2993			40.3455	22.6661
				779.928	1134.03	20.6805	60.7526			17.3751	28.3746
				1339.19	291.671	40.1614	13.7679			30.2326	35.2165
				1012.09	316.921	8.73292	15.6484			23.5397	22.7565
				345.178	521.007	26.8753	30.3521			30.8177	42.5853
				225.446	354.123	22.3426	22.2887			27.5566	7.50653
				251.968	344.304	45.9458	22.0595			24.6052	34.8636
				2199.32	2548.67	33.0868	16.4964			31.4348	22.3075
				1106.66	1004.03	64.588	45.1387			27.02	78.4524
				347.985	522.046	37.8463	43.756			67.1307	33.4477
				88.2845	296.599	10.5377	22.1619			33.5967	7.32603
				411.125	292.934	42.4375	20.5773			41.8215	40.1489
				563.986	715.221	43.3468	22.5703			44.1788	17.3069
				244.539	1350.25	20.0684	27.3254			41.3614	94.0558
				414.164	1191.18	26.7341	38.2377			46.4907	56.5285
				1330.43	233.678	33.9082	24.0836			46.9084	26.5127
				1426.92	1907.34	20.3453	20.6977			32.8285	18.5288
				12.2361	1255.09	40.2743	23.7359			26.5575	23.2244
				278.735	2276.39	34.0041	14.8617			33.242	10.8876
				365.85	179.787	22.3779	22.8491			15.1741	51.422
				402.366	612.024	38.6777	34.3126			58.4505	33.9552
				490.15	209.764	19.7099	13.2626			11.3217	13.3275
				557.366	1605.54	23.5309	17.5772			24.5815	27.1593
				941.143	197.631	176.429	45.5825			56.7893	29.7882
				338.459	872.513	20.7814	16.683			41.1005	9.17908
				425.362	1788.79	33.7902	40.7368			23.721	44.2345
				481.292	1531.66	16.4586	7.55115			20.9451	30.7934
				299.858	1782.84	28.6396	11.4638			28.2151	40.7448
				343.754	248.854	23.8847	19.0073			22.7885	55.9727
				123.333	1160.02	20.18	22.8131			23.7984	27.8962
				26.0466	2014.28	34.461	21.269			38.6914	22.3402
				996.628	776.534	13.0843	8.63609			35.1275	25.0636
				557.984	83.1715	46.0693	14.0259			12.8884	30.2675
				68.2473	114.667	16.3096	10.2922			18.0182	28.2266
				163.494	508.852	36.7235	27.9777			27.2071	46.5732
				1704.71	115.412	16.944	21.5394			30.0791	40.5135
				228.01	1802.76	30.1982	37.9418			31.5221	20.6708
				420.957	790.757	31.9783	38.2033			19.3924	28.3772
				688.409	108.534	29.4633	17.3364			39.3387	15.5284
				981.81	740.338	23.5305	30.8175			37.055	34.347
				774.974	1361.5	8.7193	29.9601			14.759	67.3499
				896.312	267.076	20.9615	15.6404			46.4308	28.7042
				242.941	855.247	63.6719	29.4179			7.22404	36.8849
				436.953	704.703	43.6101	7.51192			20.108	16.8312
				336.93	863.662	21.9374	75.8473			38.1798	21.3098
				1964	3622.55	18.2176	28.9538			29.065	45.4086
				1344.23	1066.88	30.8221	6.43023			14.8924	46.8172
				1162.48	1688.19	3.69861	26.5433			15.2208	18.5417
				2555.38	395.081	143.863	13.5917			8.67885	36.928
				697.323	1973.97	38.1216	26.8638			31.484	10.9543
				1720.29	811.878	61.8144	33.6404			28.8575	21.5177
				1422.37	1697.38	14.4576	14.6387			19.4108	26.8035
				134.633	858.142	43.4177	30.1339			40.3834	30.1019
				1360.55	1242.85	29.3763	25.1594			37.2932	59.5081
				1043.54	653.949	39.5859	92.7849			31.3898	28.5566
				703.825	1177.94	30.9234	21.5178			27.5408	61.7226
				477.708	371.672	126.924	27.3388			33.3898	33.9093
				528.832	2173.76	35.6539	10.399			2.67185	10.2286
				676.135	2006.29	392.568	32.9591			28.5705	13.2464
				381.705	393.059	23.7386	25.5081			44.2785	38.6598
				78.2767	576.946	198	20.6749			-2.61491	40.9803
				910.319	1207.4	45.1322	10.2359			33.4312	17.5892
				2278.05	306.409	20.0329	21.9761			23.3836	32.4508
				1012.59	1799.14	43.0547	30.3614			17.5534	39.2034
				1160.74	2138.03	19.5508	33.8674			42.0039	23.654
				2178.09	786.644	41.7387	28.1859			21.5964	50.0616
				699.239	644.534	12.9982	19.9542			11.8916	45.5545
				753.93	1978.45	26.4868	19.4258			32.4208	19.4206
				309.287	1535.4	39	16.7937			15.7073	39.2008
				928.03	1085.86	21.766	19.7855			19.5752	21.6814
				785.682	1587.15	138.462	12.8429			20.1349	34.0095
				256.37	1422.44	26.5442	26.3353			22.1644	30.3123
				443.523	789.008	47.0999	27.3921			36.513	24.5392
				1022.97	2261.3	35.5846	14.465			25.2131	30.2201
				1908.01	1474.72	114.399	20.5102			23.4679	15.1454
				764.419	498.979	13.0739	25.5391			45.4663	48.6599
				1067.43	654.125	13.8918	15.4496			49.3686	17.8513
				770.473	832.426	45.5387	38.9427			24.1915	35.4826
				163.897	1017.74	48.0606	30.5117			23.8301	73.8201
				913.197	1099.72	46.4181	33.9515			25.7464	24.9614
				113.957	410.495	10.3082	29.5872			27.3702	31.2841
				143.319	618.82	197.817	23.6362			46.9123	26.6838
				1598.3	33.6397	22.1848	15.7386			39.4611	8.78441
				404.561	270.093	-4.3876	21.2568			2280.43	20.4645
				1257.52	114.225	14.8613	26.9824			33.503	14.9932
				647.406	210.844	235.769	40.2095			70.1804	24.031
				111.182	410.792	68.8796	11.7614			23.5167	47.5272
				632.466	2211.24	12.4353	11.9274			40.4456	10.9628
				188.244	562.353	5.3541	31.0561			39.6346	22.2919
				104.88	132.823	1921.47	12.8932			164.882	31.1146
				197.528	288.334	25.3048	25.7195			27.643	23.3324
				1513.99	1702.59	18.0398	18.9451			30.9883	42.1598
				1221.38	1501.49	46.7509	29.0997			23.8864	18.6726
				32.1091	762.389	29.4342	26.3639			20.6182	23.6798
				1227.29	409.625	9903.61	1.7891			37.1065	25.5446
				400.939	1815.3	29.5169	12.8535			1114.45	13.7359
				1083.88	585.154	42.0162	37.6195			37.3845	30.4203
				260.175	2157.45	11.8814	11.6764			20.2291	12.2262
				135.081	187.929	39.6144	15.424			177.196	31.1459
				377.471	7561.17	38.3441	18.7408			44.4828	89.2852
				26.477	1639.49	16.626	39.9755			38.0548	21.7598
				402.833	250.903	159.225	17.4802			41.1544	31.6704
				893.406	458.478	27.8071	26.3293			50.012	39.25
				606.849	461.09	43.7713	23.2968			1881.41	37.3635
				376.978	1788.97	22.0508	27.0219			44.475	23.5283
				1862.34	553.084	34.1234	29.1452			12.9406	62.7003
				1252.31	2097.5	30.9275	18.7424			25.6184	19.5472
				166.862	575.469	29.7233	39.5785			22.5262	247.413
				1001.41	291.172	27.5403	12.256			1366.12	73.2944
				84.3855	1266.88	41.2884	19.5906			36.9864	43.3338
				180.835	110.965	36.6092	3.68636			34.4731	27.9184
				1759.77	7139.9	31.807	5.88889			28.8528	62.1011
				369.561	2.9878	26.278	29.9977			73.589	21.6102
				15.4449	950.284	19.6115	32.1043			49.2681	39.16
				353.96	211.296	43.2447	34.311			43.7438	34.5263
				406.509	2387.68	18.2243	4.23096			18.5919	34.4171
				694.361	2837.44	37.445	30.5238			26.1892	46.324
				1037.38	1787.19	22.9564	26.0409			30.9273	22.4711
				722.585	494.95	20.3777	27.1933			40.23	24.8043
				1405.78	151.568	45.5886	-6.83033			49.8072	52.9248
				1346.56	401.013	26.9569	37.3548			15.9712	6.63431
				250.061	504.346	17.4969	21.3253			20.0284	33.9821
				21.1031	1729.41	24.0043	55.6942			21.8094	27.5246
				786.538	39.7015	32.2699	10.4047			39.286	22.6254
				1112.8	208.61	14.0104	33.1095			28.9416	23.4139
				417.697	399.263	23.275	38.6832			146.479	129.508
				378.232	2838.22	116.194	40.7036			30.6211	25.0849
				736.765	427.356	14.6272	38.2176			25.7945	146.987
				55.2691	768.43	41.7986	11.9833			24.7584	12.1139
				1937.14	590.244	16.8449	27.0326			34.8796	22.0154
				600.47	759.432	8.07519	15.6635			38.3077	17.1128
				88.9215	1191.66	33.009	9.17665			40.0806	57.4074
				107.403	305.905	21.4111	24.2488			81.7021	29.9904
				165.085	1126.92	33.96	38.3253			47.5241	21.9904
				881.47	121.083	38.5393	6.3816			26.9608	13.8451
				831.921	338.328	19.7629	16.6931			59.8404	31.627
				907.833	224.481	24.8877	26.5491			34.4853	359.494
				599.601	2979.07	32.423	13.3521			23.5308	205.991
				2225.12	563.662	34.073	22.5228			39.1205	42.1569
				1602.28	72.5961	9.70697	20.4866			36.833	72.2541
				549.429	498.981	190.711	23.1191			17.1916	34.2093
				950.768	240.569	19.5843	26.5613			33.8805	19.4033
				50.5332	-19.4212	25.1663	21.5729			28.6398	18.5968
				333.568	104.571	23.3183	21.4129			35.6427	60.5045
				1863.89	812.044	22.0257	33.7088			27.7996	46.0623
				570.236	162.28	26.9509	15.496			46.9963	6.78936
				907.445	1390.36	20.7441	6.81602			28.6955	45.7888
				458.948	1274.49	31.5118	47.4191			17.0648	29.912
				386.839	1513.28	21.1492	8.99664			24.0291	15.4392
				201.719	842.946	41.2197	15.037			8.76573	116.293
				266.523	207.299	36.7391	31.9675			15.2514	24.3762
				349.103	901.103	39.2868	15.5116			43.6949	20.4502
				310.355	818.105	33.1529	36.0581			32.7497	99.1423
				637.67	1788.19	42.4454	39.5195			22.9297	378.753
				1231.86	1005.17	14.6505	11.6708			45.8817	20.0985
				256.392	1374.68	34.2078	36.6163			27.8619	24.7246
				544.239	531.459	834.848	17.0109			18.3345	22.3477
				792.315	299.43	40.3888	43.3849			40.161	143.589
				1337.02	133.017	5.08674	32.1692			14.5558	19.8865
				639.646	38.1987	23.9137	26.3165			21.7231	45.7437
				1499.7	927.868	33.569	-17.6099			33.2066	241.66
				6977.37	679.046	34.8982	54.858			44.2441	55.0345
				1749.7	304.127	23.3931	24.5667			47.1276	13.3449
				921.397	2826.16	39.7863	25.5377			13.039	32.6081
				987.586	2183.8	31.7756	10.9917			39.9708	25.7897
				221.629	658.258	25.1574	13.0087			18.622	8.23484
				2005.77	633.499	18.0271	9.70662			40.0298	36.9671
				247.049	1623.89	27.2786	17.4268			32.4646	16.7975
				574.387	1207.43	30.8835	7.41194			15.1312	21.6786
				51.7064	511.756	25.0264	37.7986			19.3738	16.0221
				1266.51	392.17	39.6443	23.8064			21.052	28.3976
				2381.02	62.2674	14.5788	33.9624			12.5531	49.8173
				241.265	1017.39	27.2627	6.60117			18.8448	46.7606
				416.171	1107.55	14.5636	15.3968			20.1399	32.413
				4.95991	670.028	46.8713	39.7177			18.2208	11.0632
				820.134	1174.97	18.9559	27.8392			26.0062	19.5788
				470.436	2253.1	35.0417	13.9692			20.5349	21.6341
				1268.73	985.634	14.3407	17.8108			37.0392	18.503
				441.274	1531.41	28.7146	21.1802			17.2699	55.6882
				25.1681	2384.05	51.6079	-10.675			44.2136	16.0773
				549.925	749.301	34.5904	17.509			13.6223	18.5158
				829.712	314.006	34.9148	24.3015			10.4664	20.8335
				946.985	1132.35	18.9368	44.724			21.4848	11.9646
				63.2204	3379.64	27.4441	47.8122			26.0685	59.041
				23.1426	451.295	29.7056	36.2155			30.9073	18.1546
				625.961	421.668	53.8842	10.0854			21.3983	759.414
				721.617	573.587	36.0787	15.6989			27.5192	24.1605
				82.3817	317.643	22.5097	10.4487			23.9561	45.2135
				123.889	1111.23	44.3826	40.1512			17.5925	24.3087
				70.8431	2152.67	40.2634	10.146			29.2479	24.8628
				313.317	339.909	20.0501	35.3018			30.8705	33.121
				58.2529	873.47	43.0527	14.6269			14.7768	9.4572
				165.988	398.776	38.3156	28.468			38.1089	23.5052
				906.232	79.4956	47.8838	53.4823			46.5682	66.2374
				601.495	953.653	24.2662	45.8254			28.4428	31.8158
				1268.45	808.701	38.3877	8.54849			49.8797	37.46
				1320.21	1643.58	25.2921	18.1321			34.1452	18.3398
				1104.32	1339.71	21.2394	2.1527			30.7956	19.4577
				307.376	2445.36	39.826	8.32895			40.8338	42.9622
				988.799	838.715	21.4469	17.7084			80.3559	80.2964
				214.857	3935.52	9.52971	25.9216			16.5947	54.5361
				844.016	173.021	417.367	30.9715			22.3607	23.3836
				706.564	1040.59	142.843	10.9774			24.1962	7.81587
				682.366	1311.12	24.792	9.68281			28.0931	34.6044
				766.825	673.632	47.571	28.6309			38.9331	7.07726
				191.626	868.515	36.9361	25.2103			42.5853	48.4835
				292.815	341.704	26.1726	8.09927			39.6548	27.0445
				801.45	299.977	19.28	40.0495			20.5837	26.0537
				439.318	33.0613	20.2567	26.9639			46.1183	32.4389
				271.65	353.662	14.9311	25.2596			38.8203	33.2966
				41.3684	699.223	18.2906	18.7938			29.2549	41.6877
				2525.14	195.257	36.7127	31.8157			46.8654	15.8073
				576.546	2123.48	13.679	25.665			26.4575	38.4719
				483.034		13.5401	20.4208			38.2921	10.5361
				1148.96		8.75817	19.9682			15.7492	3.64326
				367.051		28.6133	28.8723			13.2752	14.1303
				50.0945		38.1907	1.02083			46.0229	15.4471
				1014.48		15.7696	24.7842			35.3764	29.8701
				618.007		26.8477	17.3788			26.6463	20057.2
				1075.54		51.875	25.2812			36.6	6.54899
				719.747		25.3275	15.2576			36.7402	27.2576
				49.8057		47.4034	24.8455			35.7082	28.7968
				216.923		21.5627	11.0741			25.5836	36.3747
				740.664		20.4181	14.717			47.2257	2617.23
				684.584		26.4574	-0.403509			12.568	30.8239
				466.76		35.6713	19.8896			23.4266	39.4766
				149.227		39.6308	10.341			39.6851	19.4272
				1516.48		39.8937	19.9877			25.5955	45.4946
				68.1293		16.4425	26.9828			39.6563	10.5188
				551.94		19.8709	21.9952			18.8843	43.8263
				740.751		146.198	27.339			45.2014	28.728
				1880.21		37.5157	15.0832			45.7142	1670.65
				1107.45		25.9934	20.5365			22.2544	32.9372
				5419.13		36.2007	13.009			35.2325	28.2673
				47.9749		20.4761	24.9596			22.1537	120.876
				1116.59		16.8712	13.3917			34.4466	38.593
				1444.94		16.8588	35.3781			36.89	44.2836
				34.6944		38.766	23.5394			24.803	20.1508
				340.71		20.0901	23.8333			41.3275	25.1663
				641.358		22.4581	33.6316			71.3823	20.8003
				404.476		31.0139	26.0594			9.10422	35.6769
				2937.5		16.0775	19.5617			30.5164	50.1789
				344.421		36.2522	36.5692			40.5281	18.8384
				356.236		42.7062	12.934			23.1442	415.117
				3138.05		22.9924	26.8043			46.0275	28.0762
				826.044		25.6225	36.8588			1027.98	37.7858
						50.225	28.5835			53.7846	18.3026
						171.194	10.1468			74.8532	40.1094
						39.0755	18.6011			24.6263	48.9959
						47.5641	42.3037			47.9379	20.2881
						38.2184	35.2779			10.3076	19.9967
						49.9387	9.33224			41.4682	24.7886
						46.6185	22.7936			44.7739	60.8923
						30.8515	21.0803			19.6381	31.5306
						37.4124	11.6025			4.74521	29.0155
						13.4759	50.3683			20.8744	30.5705
						23.6056	40.4331			26.4039	20.0437
						40.1008	45.3977			45.2869	17.6464
						28.8813	13.0186			38.2231	23.408
						24.9109	37.5798			37.5195	26.7486
						37.9398	133.634			35.6938	15.344
						28.0348	45.8913			32.6365	11.0383
						33.4583	50.7055			29.5425	24.2451
						16.8799	36.1412			29.9719	53.4814
						21.6	4290.7			39.095	9.13245
						15.949	22.0094			39.7621	23.1718
						43.1513	52.8674			29.2783	45.2116
						24.7854	22.0436			17.7801	25.591
						5.01545	20.284			36.5575	31.6558
						26.2315	9.4109			55.9242	28.8781
						27.1105	8.60128			13.6048	11.1024
						19.15	21.2053			37.8022	23.6994
						11.8803	46.258			28.7434	14.3058
						11.3971	40.2133			21.4078	14325.9
						23.4373	17.5385			21.1231	17.125
						38.028	19.2608			15.7198	17.9505
						15.7225	29.0782			11.1223	13.5182
						26.3601	60.7273			28.7748	21.8252
						34.2372	36.6612			17.2788	28
						24.6931	33.5821			16.1371	22.9605
						17.5565	50.6883			34.2898	3.49798
						22.3378	6.80282			25.0489	43.9895
						42.5548	24.0744			35.3824	6.1663
						61.6978	20.6566			34.7844	26.2117
						42.3154	28.8259			45.8858	13.4488
						40.337	24.1071			15.6126	13.921
						21.4126	5183.81			41.8175	49.8004
						45.6598	8.68009			35.6685	30.6224
						29.2962	15.4869			22.9485	29.8823
						36.021	35.3838			78.5743	46.5661
						75.5035	31.3418			27.9093	19.0427
						15.4784	19.97			46.6213	39.2156
						30.4065	18.1217			19.5387	28.4262
						19.7318	55.3321			21.1709	23.4324
						33.2971	14.402			32.5528	28.2518
						21.1266	19.7732			26.8659	46.8226
						25.1192	32.7796			21.972	18.2005
						18.5031	4.23472			66.385	21.4879
						26.3947	17.7537			37.6974	24.8669
						29.992	12.0154			29.78	13.361
						19.6288	20.5737			41.1131	42.1113
						16.3863	48.0187			24.6969	47.3073
						28.2	31.2954			17.368	62.7731
						21.4352	11.752			34.7028	32.376
						52.6189	17.1701			-1.28955	50.0795
						36.9768	6951.84			32.126	33.6873
						12.2296	11.369			26.1626	36.1476
						24.3427	36.8974			33.7713	34.1987
						29.2147	28.5324			13.3172	17.9726
						38.9799	20.7184			62.5654	14.8411
						42.6213	39.0188			41.2498	6.70724
						13.2507	32.8546			24.3415	35.5835
						33.784	102.607			36.3165	11.2655
						645.795	3.28755			41.4532	30.3111
						26.6385	8.0167			47.4172	56.3439
						44.311	9.08852			22.1232	30.6223
						2.76923	55.0618			118.98	43.7786
						28.9205	39.0047			13.3598	41.0505
						72.4155	15.7225			77.9136	31.3528
						34.2995	31.3656			34.5592	38.283
						11.7953	25.8066			43.3228	1659.15
						11.6515	20.23			42.1924	45.4933
						36.2839	21.289			63.5923	22.3746
						50.9682	18.5916			36.4989	49.4249
						18.3004	24.1466			27.8941	24.7364
						44.574	28.7411			28.1033	36.8501
						8.68076	21.9683			47.7325	39.6252
						27.1415	40.7742			84.7912	14.6289
						40.5539	31.4264			22.5227	13.0435
						8.95704	21.754			32.4047	32.5827
						34.4234	41.2527			26.4431	17.345
						11.8665	38.2096			30.8846	33.7233
						28.8271	32.8791			35.4127	38.9316
						18.9581	21.9094			15.515	34.6343
						29.2777	36.4066			25.9215	24.5929
						12.0828	30.3307			44.1888	22.5825
						31.3793	46.8161			37.7166	14.3804
						26.9676	21.8525			45.295	20.8233
						32.2576	2.78302			36.3658	7.42596
						33.863	40.2492			29.546	16.2951
						26.2854	20.5553			38.6921	21.6115
						23.8333	8.27907			45.0786	23.5027
						30.5048	18.6878			39.0526	27.4764
						23.123	24.3967			54.9531	47.4083
						41.9126	21.6205			26.8858	18.8981
						165.329	29.558			11.9411	21.5779
						8.4033	38.9867			25.9704	14.946
						27.6104	16.0763			20.0608	24.5617
						33.8201	35.3513			25.0898	32.0587
						31.096	48.7092			53.2913	35.9496
						20.8287	44.6892			21.1472	24.7019
						23.5272	31.6295			22.7	26.8052
						11.5705	5.73646			42.6213	29.8762
						9.74791	17.3153			41.4633	29.9045
						14.5596	20.9046			16.8719	29.8048
						12.9763	43.3628			36.0507	19.9217
						35.4463	26.4048			47.0121	28.4674
						28.7743	21.7983			21.6721	4816.87
						42.9762	35.8829			19.2873	17.2718
						26.2331	28.9715			42.9151	12.5455
						26.3968	19.5841			38.2421	50.8306
						12.2723	10.1513			27.823	978.809
						30.3993	31.5196			33.0273	20.1696
						41.7374	19.0992			23.6279	19.6595
						14.3939	28.973			19.2278	54.6177
						25.4159	15.9269			58.8933	11.793
						33.1604	19.1505			43.1709	202.062
						25.8665	12.6493			26.1862	20.4258
						17.1239	28.4467			33.6874	38.1694
						169.779	12.4048			209.919	32.9725
						23.4733	123.867			14.6198	53.5149
						17.8632	17.2776			16.8084	22.4676
						20.9577	12.0512			17.3936	32.4978
						-1.95584	25.0531			43.6778	62.4903
						33.6557	28.3197			16.2576	16.2615
						23.8173	93.8743			40.0363	51.7892
						36.794	23.1908			12.2945	23.7241
						27.6657	45.4619			19.481	2.90033
						18.7654	49.1895			16109.2	29.8562
						14.2348	19.7751			48.9784	36.9768
						0.0242718	36.4261			42.4608	21.5867
						29.6343	15.849			51.1944	33.6869
						99.8048	13.294			36.1389	115.237
						32.2995	19.18			58.1884	35.1159
						32.5717	6921.36			39.284	15.7254
						53.453	31.7367			34.644	32.5505
						35.4575	44.324			46.0342	31.1789
						21.9364	23.5255			112.516	40.8424
						22.4642	22.323			31.1583	34.4705
						40.3726	34.9047			32.2239	11.7134
						11.2447	17.5562			23.3021	60.0845
						4.49128	50.5218			23.413	405.089
						38.22	19.8279			39.5316	5.17707
						22.9348	54.5468			29.8917	40.5309
						333.796	88.7287			40.1808	898.557
						45.6669	36.0386			52.3273	7.16688
						45.4189	25.347			22.9767	28.8552
						26.0113	43.1297			49.8462	37.0174
						28.8555	45.0011			35.35	21.9608
						34.4984	24.8126			30.9467	42.5718
						13.7151	36.4143			37.2894	50.184
						10.5115	35.4389			25.8032	9.81446
						27.9834	34.6477			97.38	9.39303
						22.7442	26.5339			17.0586	3.98003
						32.0556	11.4034			25.7495	16.5335
						22.705	27.6092			58.9987	30.9876
						35.8703	30.6456			15.2342	24.1528
						14.947	25.5822			35.9133	27.4388
						29.5989	57.3549			20.0266	30.4739
						44.8019	19.4351			34.5776	9.65118
						65.3123	11.4823			31.0408	33.089
						17.9815	46.887			1612.16	45.5909
						23.8349	45.6921			6.79295	34.9215
						28.1666	13.8562			30.0161	15.6698
						20.3429	12.9868			9.2517	14.8739
						24.7774	25.7376			75.612	43.5159
						17.9714	34.4141			41.6911	36.2992
						28.7426	27.7545			65.1654	43.717
						3092.89	29.9483			43.8288	41.567
						33.2498	12.5513			51.8262	4.51907
						32.6538	9.12909			30.3914	26.1279
						29.972	41.6629			48.2749	45.0948
						26.7492	27.7437			215.976	32.8136
						48.345	39.5941			21.3633	27.0664
						32.6739	24.5833			47.6862	33.9684
						40.4705	23.7266			36.6938	23.2651
						26.8537	38.4992			26.3207	39.6935
						23.6489	15.9871			34.1365	37.898
						40.5737	19.9472			36.9768	50.4624
						37.8861	31.3193			50.7946	28.6473
						38.5737	37.1733			17.6757	23.1227
						20.8525	28.5431			37.7337	101.561
						24.3838	41.3504			55.4553	31.6586
						35.2448	43.5042			25.0028	38.7158
						38.397	22.5503			17.4446	27.6508
						4.1215	23.2749			42.3937	24.4026
						32.9831	405.312			40.2973	31.6754
						30.0184	17.8199			28.7486	48.9062
						36.2634	25.4839			43.8252	7.75467
						11.5446	18.0277			39.4958	44.2665
						50.1259	29.3745			30.5601	14.0821
						15.2701	22.7658			37.2525	13.5224
						31.5205	19.3585			42.0313	19.2831
						29.0289	41.525			38.525	11.4707
						21.8495	168.695			23.2155	9.11624
						30.8208	10.0574			187.159	56.1352
						25.1846	41.7278			39.1022	14.1798
						24.8048	35.1738			32.3205	57.1412
						27.467	43.2921			34.6396	28.2173
						25.5383	14.9399			38.0335	32.4777
						46.1298	21.9107			31.3949	19.7279
						19.8095	32.6716			41.9305	12.9451
						45.9081	2.0349			10.0451	30.9702
						30.0514	36.3473			21.2	35.803
						28.8579	21.4211			92.1621	42.2162
						17.3806	23.9665			32.3477	21.7991
						46.0223	23.465			42.9341	48.5821
						12.453	4.75211			21.2039	29.6492
						37.4719	42.1492			20.7266	50.5479
						37.1614	22.3821			36.4314	32.1579
						50.7507	29.9491			22.3722	34.287
						21.2338	27.0045			25.1649	47.9934
						29.6597	13.8476			43.1598	17.3587
						54.2918	43.0825			24.5024	16.8983
						32.8654	31.7089			29.7621	31.7767
						31.0897	34.4327			30.1799	31.4644
						51.6555	31.3551			11.0437	12.0785
						32.434	30.1009			26.0017	65.6535
						33.0879	24.8453			103.886	23.9
						9.74074	22.0692			23.7662	2.6
						14.1289	25.4007			8.0108
						36.3753	40.5085			27.8323
						20.9244	19.8762			48.9678
						40.3614	43.631			16.1744
						20.8822	16.7566			14.7655
						38.6495	39.9113			26.0754
						29.449	26.0534			31.9939
						15.4854	29.7389			32.5114
						22.8161	17.0226			44.9357
						20.6381	4.6345			30.1558
						32.1662	20.2291			31.5262
						32.9981	18.3039			26.5525
						37.108	21.3723			33.5075
						54.0103	2.59762			28.1908
						11.3187	63.7251			23.947
						35.8939	29.6761			36.6704
						27.4112	37.777			33.4713
						20.299	8.80476			52.2976
						15.7264	19.0899			44.4058
						30.2415	21.827			36.8883
						25.8919	32.6394			18.6651
						35.2367	7.28955			48.7637
						29.8939	-11.198			1.20843
						30.3582	27.0364			13.3943
						11.598	14.6828			38.8613
						28.6668	22.7067			13.9722
						50.7441	28.9582			33.0894
						31.5626	40.306			42.0174
						28.0884	14.4344			10.4478
						27.1593	50.7621			35.8455
						31.9705	30.3693			27.3231
						38.2223	37.6831			15.9708
						48.2323	28.1014			35.6822
						249.207	46.2404			30.0525
						16.7104	15.9367			28.9106
						16.6916	23.9933			38.439
						12.5075	36.7963			59.1929
						19.1466	40.6946			26.7489
						8.73376	43.6399			97.7986
						41.5779	47.4132			43.356
						468.086	18.4891			25.1127
						26.1516	17.1359			34.9958
						25.5223	9.53602			28.7636
						31.0029	34.4374			109.51
						35.4842	21.4194			15.1015
						35.0658	18.8437			20.0737
						33.376	18.6625			42.1066
						34.8546	46.577			25.1356
						47.0234	54.523			26.0819
						39.1658	46.7409			19.8848
						24.9444	21.8119			24.0137
						23.5765	36.0763			26.3316
						35.3271	16.393			19.7719
						28.9732	6.27706			40.5549
						26.6354	37.7262			19.6302
						38.527	25.5935			50.3254
[truncated: 115 more rows]
